# Supplementary material for: 5-[2-(4-Acetyl­oxyphen­yl)ethen­yl]benzene-1,3-diyl diacetate
Source: Acta Crystallogr Sect E Struct Rep Online. 2011 Oct 29;67(Pt 11):o3129. doi: 10.1107/S1600536811044722 (PMC3247513; doi:10.1107/S1600536811044722)
Supplement: Supplementary file 1 [file e-67-o3129-sup1.cif]

##############################################################################
#                                                                            #
# This CIF contains the data in a paper accepted for publication in          #
# Acta Crystallographica Section E. It conforms to the requirements of       #
# Notes for Authors for Acta Crystallographica Section E, and has been       #
# peer reviewed under the auspices of the IUCr Commission on Journals.       #
#                                                                            #
# Full details of the Crystallographic Information File format               #
# are given in the paper "The Crystallographic Information File (CIF):       #
# a New Standard Archive File for Crystallography" by S. R. Hall, F. H.      #
# Allen and I. D. Brown [Acta Cryst. (1991), A47, 655-685].                  #
#                                                                            #
# The current version of the core CIF dictionary is obtainable from          #
# ftp://ftp.iucr.org/pub/cif_core.dic.                                       #
#                                                                            #
# Software is freely available for graphical display of the structure(s)     #
# in this CIF. For information consult the CIF software page                 #
# http://www.iucr.org/resources/cif/software.                                #
#                                                                            #
# This file may be used for bona fide research purposes within the           #
# scientific community so long as proper attribution is given to the journal # 
# article from which it was obtained.                                        #
#                                                                            #
##############################################################################
data_I
_audit_creation_method     'SHELXL97'
_chemical_name_systematic
;
5-[2-(4-Acetyloxyphenyl)ethenyl]benzene-1,3-diyl diacetate
;
_chemical_name_common     '3,4',5-Triacetoxy-trans-stilbene'
_chemical_formula_moiety     'C20 H18 O6'
_chemical_formula_sum     'C20 H18 O6'
_chemical_formula_iupac     'C20 H18 O6'
_chemical_formula_weight     354.34
_chemical_melting_point     ?
_symmetry_cell_setting     monoclinic
_symmetry_space_group_name_H-M     'C 2/c'
_symmetry_space_group_name_Hall     '-C 2yc'
loop_
    _symmetry_equiv_pos_as_xyz
    'x, y, z'
    '-x, y, -z+1/2'
    'x+1/2, y+1/2, z'
    '-x+1/2, y+1/2, -z+1/2'
    '-x, -y, -z'
    'x, -y, z-1/2'
    '-x+1/2, -y+1/2, -z'
    'x+1/2, -y+1/2, z-1/2'
_cell_length_a     31.520(6)
_cell_length_b     6.1211(12)
_cell_length_c     20.110(4)
_cell_angle_alpha     90.00
_cell_angle_beta     110.92(3)
_cell_angle_gamma     90.00
_cell_volume     3624.2(14)
_cell_formula_units_Z     8
_cell_measurement_reflns_used     3228
_cell_measurement_theta_min     4.71
_cell_measurement_theta_max     66.97
_cell_measurement_temperature     296(2)
_exptl_crystal_description     'block'
_exptl_crystal_colour     'colourless'
_exptl_crystal_size_max     0.23
_exptl_crystal_size_mid     0.10
_exptl_crystal_size_min     0.08
_exptl_crystal_density_diffrn     1.299
_exptl_crystal_density_meas     ?
_exptl_crystal_density_method     'not measured'
_exptl_crystal_F_000     1488
_exptl_absorpt_coefficient_mu     0.802
_exptl_absorpt_correction_type     multi-scan
_exptl_absorpt_process_details     '(<i>SADABS</i>; Bruker, 2009)'
_exptl_absorpt_correction_T_min     0.8370
_exptl_absorpt_correction_T_max     0.9386
_exptl_special_details     ?
_diffrn_ambient_temperature     296(2)
_diffrn_radiation_type     'CuK\a'
_diffrn_radiation_wavelength     1.54178
_diffrn_radiation_source     'fine-focus sealed tube'
_diffrn_radiation_monochromator     'graphite'
_diffrn_measurement_device_type     'Bruker APEXII CCD'
_diffrn_measurement_method     '\f and \w scans'
_diffrn_detector_area_resol_mean     ?
_diffrn_reflns_number     11742
_diffrn_reflns_av_R_equivalents     0.0203
_diffrn_reflns_av_sigmaI/netI     0.0228
_diffrn_reflns_theta_min     4.71
_diffrn_reflns_theta_max     66.97
_diffrn_reflns_theta_full     66.97
_diffrn_measured_fraction_theta_max     0.985
_diffrn_measured_fraction_theta_full     0.985
_diffrn_reflns_limit_h_min     -37
_diffrn_reflns_limit_h_max     36
_diffrn_reflns_limit_k_min     -7
_diffrn_reflns_limit_k_max     7
_diffrn_reflns_limit_l_min     -19
_diffrn_reflns_limit_l_max     24
_diffrn_standards_number     ?
_diffrn_standards_interval_count     ?
_diffrn_standards_interval_time     ?
_diffrn_standards_decay_%     ?
_refine_special_details
;
 Refinement of <i>F</i>^2^ against ALL reflections. The weighted
 <i>R</i>-factor <i>wR</i> and goodness of fit <i>S</i> are based on
 <i>F</i>^2^, conventional <i>R</i>-factors <i>R</i> are based on <i>F</i>,
 with <i>F</i> set to zero for negative <i>F</i>^2^. The threshold expression
 of <i>F</i>^2^ > \s(<i>F</i>^2^) is used only for calculating
 <i>R</i>-factors(gt) <i>etc</i>. and is not relevant to the choice of
 reflections for refinement. <i>R</i>-factors based on <i>F</i>^2^ are
 statistically about twice as large as those based on <i>F</i>, and
 <i>R</i>-factors based on ALL data will be even larger.
;
_reflns_number_total     3181
_reflns_number_gt     2532
_reflns_threshold_expression     I>2\s(I)
_refine_ls_structure_factor_coef     Fsqd
_refine_ls_matrix_type     full
_refine_ls_R_factor_all     0.0707
_refine_ls_R_factor_gt     0.0601
_refine_ls_wR_factor_gt     0.1780
_refine_ls_wR_factor_ref     0.1913
_refine_ls_goodness_of_fit_ref     1.048
_refine_ls_restrained_S_all     1.048
_refine_ls_number_reflns     3181
_refine_ls_number_parameters     235
_refine_ls_number_restraints     0
_refine_ls_hydrogen_treatment     constr
_refine_ls_weighting_scheme     calc
_refine_ls_weighting_details
         'calc w=1/[\s^2^(Fo^2^)+(0.1023P)^2^+2.2789P] where P=(Fo^2^+2Fc^2^)/3'
_atom_sites_solution_hydrogens     geom
_atom_sites_solution_primary     direct
_atom_sites_solution_secondary     difmap
_refine_ls_shift/su_max     0.001
_refine_ls_shift/su_mean     0.000
_refine_diff_density_max     0.571
_refine_diff_density_min     -0.192
_refine_ls_extinction_method     'none'
_refine_ls_extinction_coef     ?
loop_
    _atom_type_symbol
    _atom_type_description
    _atom_type_scat_dispersion_real
    _atom_type_scat_dispersion_imag
    _atom_type_scat_source
    'C' 'C' 0.0181 0.0091
                         'International Tables Vol C Tables 4.2.6.8 and 6.1.1.4'
    'H' 'H' 0.0000 0.0000
                         'International Tables Vol C Tables 4.2.6.8 and 6.1.1.4'
    'O' 'O' 0.0492 0.0322
                         'International Tables Vol C Tables 4.2.6.8 and 6.1.1.4'
_computing_data_collection     '<i>APEX2</i> (Bruker, 2009)'
_computing_cell_refinement     '<i>SAINT</i> (Bruker, 2009)'
_computing_data_reduction     '<i>SAINT</i> (Bruker, 2009)'
_computing_structure_solution     '<i>SHELXS97</i> (Sheldrick, 2008)'
_computing_structure_refinement     '<i>SHELXL97</i> (Sheldrick, 2008)'
_computing_molecular_graphics     '<i>SHELXTL</i> (Sheldrick, 2008)'
_computing_publication_material     '<i>SHELXTL</i> (Sheldrick, 2008)'
loop_
    _atom_site_type_symbol
    _atom_site_label
    _atom_site_fract_x
    _atom_site_fract_y
    _atom_site_fract_z
    _atom_site_U_iso_or_equiv
    _atom_site_adp_type
    _atom_site_calc_flag
    _atom_site_refinement_flags
    _atom_site_occupancy
    _atom_site_symmetry_multiplicity
    _atom_site_disorder_assembly
    _atom_site_disorder_group
    O O1 0.16481(6) 0.7332(3) 0.46756(9) 0.0754(5) Uani d . 1 1 . .
    O O2 0.21472(8) 0.5358(4) 0.43718(12) 0.0992(7) Uani d . 1 1 . .
    O O3 0.21702(7) 1.1732(4) 0.29763(12) 0.0906(6) Uani d . 1 1 . .
    O O4 0.14826(6) 1.2873(3) 0.29000(10) 0.0714(5) Uani d . 1 1 . .
    O O5 -0.11728(7) 0.1955(4) -0.02189(12) 0.1001(7) Uani d . 1 1 . .
    O O6 -0.07902(11) 0.0003(4) -0.07410(13) 0.1110(8) Uani d . 1 1 . .
    C C1 0.08924(7) 0.7665(4) 0.28105(13) 0.0645(6) Uani d . 1 1 . .
    C C2 0.10294(7) 0.9669(4) 0.26198(12) 0.0646(6) Uani d . 1 1 . .
    H H2A 0.0887 1.0215 0.2162 0.077 Uiso calc R 1 1 . .
    C C3 0.13752(7) 1.0835(4) 0.31104(12) 0.0600(5) Uani d . 1 1 . .
    C C4 0.15881(7) 1.0105(4) 0.37985(12) 0.0620(6) Uani d . 1 1 . .
    H H4A 0.1815 1.0918 0.4130 0.074 Uiso calc R 1 1 . .
    C C5 0.14503(8) 0.8119(4) 0.39738(12) 0.0617(6) Uani d . 1 1 . .
    C C6 0.11048(8) 0.6919(4) 0.34968(13) 0.0642(6) Uani d . 1 1 . .
    H H6A 0.1015 0.5605 0.3638 0.077 Uiso calc R 1 1 . .
    C C7 0.05373(8) 0.6257(5) 0.23138(15) 0.0767(7) Uani d . 1 1 . .
    H H7A 0.0469 0.4975 0.2502 0.092 Uiso calc R 1 1 . .
    C C8 0.03135(9) 0.6616(5) 0.16494(15) 0.0761(7) Uani d . 1 1 . .
    H H8A 0.0389 0.7872 0.1456 0.091 Uiso calc R 1 1 . .
    C C9 -0.00525(8) 0.5237(5) 0.11593(16) 0.0741(7) Uani d . 1 1 . .
    C C10 -0.01673(9) 0.3156(5) 0.13435(16) 0.0803(8) Uani d . 1 1 . .
    H H10A 0.0004 0.2548 0.1781 0.096 Uiso calc R 1 1 . .
    C C11 -0.05336(9) 0.2001(5) 0.08785(16) 0.0792(7) Uani d . 1 1 . .
    H H11A -0.0613 0.0633 0.1000 0.095 Uiso calc R 1 1 . .
    C C12 -0.07737(9) 0.2943(5) 0.02379(16) 0.0772(7) Uani d . 1 1 . .
    C C13 -0.06570(10) 0.4942(5) 0.00422(17) 0.0835(8) Uani d . 1 1 . .
    H H13A -0.0823 0.5524 -0.0402 0.100 Uiso calc R 1 1 . .
    C C14 -0.02968(10) 0.6077(5) 0.05012(16) 0.0808(7) Uani d . 1 1 . .
    H H14A -0.0217 0.7424 0.0366 0.097 Uiso calc R 1 1 . .
    C C15 0.19909(8) 0.5858(4) 0.48039(14) 0.0699(6) Uani d . 1 1 . .
    C C16 0.21382(11) 0.5035(6) 0.55443(17) 0.0948(9) Uani d . 1 1 . .
    H H16A 0.2381 0.4006 0.5623 0.142 Uiso calc R 1 1 . .
    H H16B 0.1887 0.4330 0.5621 0.142 Uiso calc R 1 1 . .
    H H16C 0.2242 0.6235 0.5870 0.142 Uiso calc R 1 1 . .
    C C17 0.18971(9) 1.3158(4) 0.28572(12) 0.0668(6) Uani d . 1 1 . .
    C C18 0.19501(12) 1.5425(5) 0.26272(19) 0.0925(9) Uani d . 1 1 . .
    H H18A 0.2247 1.5590 0.2602 0.139 Uiso calc R 1 1 . .
    H H18B 0.1914 1.6449 0.2965 0.139 Uiso calc R 1 1 . .
    H H18C 0.1724 1.5698 0.2167 0.139 Uiso calc R 1 1 . .
    C C19 -0.11458(13) 0.0548(5) -0.07061(14) 0.0847(8) Uani d . 1 1 . .
    C C20 -0.16046(14) -0.0225(7) -0.11694(17) 0.1184(14) Uani d . 1 1 . .
    H H20A -0.1575 -0.1227 -0.1518 0.178 Uiso calc R 1 1 . .
    H H20B -0.1785 0.1002 -0.1406 0.178 Uiso calc R 1 1 . .
    H H20C -0.1749 -0.0949 -0.0883 0.178 Uiso calc R 1 1 . .
loop_
    _atom_site_aniso_label
    _atom_site_aniso_U_11
    _atom_site_aniso_U_22
    _atom_site_aniso_U_33
    _atom_site_aniso_U_12
    _atom_site_aniso_U_13
    _atom_site_aniso_U_23
    O1 0.0720(10) 0.0922(12) 0.0612(10) 0.0095(9) 0.0228(8) 0.0065(8)
    O2 0.0966(14) 0.1150(17) 0.0855(14) 0.0354(13) 0.0319(12) 0.0047(12)
    O3 0.0806(12) 0.1032(15) 0.1010(15) 0.0186(11) 0.0483(11) 0.0178(11)
    O4 0.0629(9) 0.0650(10) 0.0877(12) 0.0039(7) 0.0287(8) 0.0061(8)
    O5 0.0743(12) 0.1182(17) 0.0978(15) -0.0211(11) 0.0186(11) -0.0451(13)
    O6 0.141(2) 0.1095(18) 0.0868(15) -0.0075(16) 0.0461(15) -0.0264(12)
    C1 0.0513(11) 0.0761(15) 0.0679(14) -0.0055(10) 0.0235(10) -0.0116(11)
    C2 0.0519(11) 0.0831(16) 0.0554(12) 0.0072(11) 0.0150(10) -0.0011(11)
    C3 0.0544(11) 0.0611(12) 0.0664(13) 0.0046(10) 0.0239(10) -0.0005(10)
    C4 0.0534(11) 0.0670(14) 0.0632(13) -0.0008(10) 0.0178(10) -0.0098(10)
    C5 0.0565(12) 0.0715(14) 0.0577(12) 0.0044(10) 0.0212(10) -0.0025(10)
    C6 0.0607(13) 0.0670(14) 0.0685(14) -0.0035(10) 0.0275(11) -0.0031(11)
    C7 0.0627(14) 0.0930(18) 0.0749(16) -0.0060(13) 0.0252(12) -0.0037(14)
    C8 0.0691(15) 0.0825(17) 0.0778(17) -0.0064(13) 0.0277(13) -0.0042(13)
    C9 0.0584(13) 0.0822(17) 0.0881(18) -0.0114(12) 0.0338(13) -0.0290(14)
    C10 0.0642(14) 0.097(2) 0.0773(16) 0.0033(13) 0.0220(12) -0.0157(14)
    C11 0.0681(15) 0.0801(17) 0.0874(19) -0.0074(12) 0.0255(14) -0.0200(14)
    C12 0.0637(14) 0.0838(18) 0.0844(18) -0.0133(13) 0.0266(13) -0.0318(14)
    C13 0.0751(16) 0.096(2) 0.0774(17) -0.0051(14) 0.0248(14) -0.0176(14)
    C14 0.0764(16) 0.0869(18) 0.0805(18) -0.0104(14) 0.0299(14) -0.0170(14)
    C15 0.0592(13) 0.0694(14) 0.0734(15) -0.0003(11) 0.0143(11) 0.0024(12)
    C16 0.0807(18) 0.110(2) 0.085(2) 0.0081(17) 0.0194(15) 0.0267(17)
    C17 0.0672(14) 0.0792(16) 0.0565(12) 0.0017(12) 0.0253(11) -0.0013(11)
    C18 0.104(2) 0.088(2) 0.102(2) -0.0070(17) 0.0569(19) 0.0091(16)
    C19 0.114(2) 0.0813(18) 0.0563(14) -0.0215(17) 0.0277(15) -0.0038(13)
    C20 0.147(3) 0.118(3) 0.0649(17) -0.054(2) 0.0076(19) -0.0127(17)
_geom_special_details
;
 All s.u.'s (except the s.u. in the dihedral angle between two l.s. planes)
 are estimated using the full covariance matrix. The cell s.u.'s are taken
 into account individually in the estimation of s.u.'s in distances, angles
 and torsion angles; correlations between s.u.'s in cell parameters are only
 used when they are defined by crystal symmetry. An approximate (isotropic)
 treatment of cell s.u.'s is used for estimating s.u.'s involving l.s. planes.
;
loop_
    _geom_bond_atom_site_label_1
    _geom_bond_atom_site_label_2
    _geom_bond_site_symmetry_2
    _geom_bond_distance
    _geom_bond_publ_flag
    O1 C15 . 1.360(3) ?
    O1 C5 . 1.409(3) ?
    O2 C15 . 1.182(3) ?
    O3 C17 . 1.188(3) ?
    O4 C17 . 1.351(3) ?
    O4 C3 . 1.397(3) ?
    O5 C19 . 1.330(4) ?
    O5 C12 . 1.403(3) ?
    O6 C19 . 1.195(4) ?
    C1 C6 . 1.379(3) ?
    C1 C2 . 1.399(4) ?
    C1 C7 . 1.481(4) ?
    C2 C3 . 1.380(3) ?
    C2 H2A . 0.9300 ?
    C3 C4 . 1.379(3) ?
    C4 C5 . 1.378(3) ?
    C4 H4A . 0.9300 ?
    C5 C6 . 1.378(3) ?
    C6 H6A . 0.9300 ?
    C7 C8 . 1.288(4) ?
    C7 H7A . 0.9300 ?
    C8 C9 . 1.484(4) ?
    C8 H8A . 0.9300 ?
    C9 C14 . 1.372(4) ?
    C9 C10 . 1.409(4) ?
    C10 C11 . 1.392(4) ?
    C10 H10A . 0.9300 ?
    C11 C12 . 1.367(4) ?
    C11 H11A . 0.9300 ?
    C12 C13 . 1.375(4) ?
    C13 C14 . 1.369(4) ?
    C13 H13A . 0.9300 ?
    C14 H14A . 0.9300 ?
    C15 C16 . 1.481(4) ?
    C16 H16A . 0.9600 ?
    C16 H16B . 0.9600 ?
    C16 H16C . 0.9600 ?
    C17 C18 . 1.491(4) ?
    C18 H18A . 0.9600 ?
    C18 H18B . 0.9600 ?
    C18 H18C . 0.9600 ?
    C19 C20 . 1.490(5) ?
    C20 H20A . 0.9600 ?
    C20 H20B . 0.9600 ?
    C20 H20C . 0.9600 ?
loop_
    _geom_angle_atom_site_label_1
    _geom_angle_atom_site_label_2
    _geom_angle_atom_site_label_3
    _geom_angle_site_symmetry_1
    _geom_angle_site_symmetry_3
    _geom_angle
    _geom_angle_publ_flag
    C15 O1 C5 . . 117.03(19) ?
    C17 O4 C3 . . 118.62(19) ?
    C19 O5 C12 . . 118.9(2) ?
    C6 C1 C2 . . 118.5(2) ?
    C6 C1 C7 . . 117.5(2) ?
    C2 C1 C7 . . 123.9(2) ?
    C3 C2 C1 . . 120.0(2) ?
    C3 C2 H2A . . 120.0 ?
    C1 C2 H2A . . 120.0 ?
    C4 C3 C2 . . 121.8(2) ?
    C4 C3 O4 . . 120.6(2) ?
    C2 C3 O4 . . 117.4(2) ?
    C5 C4 C3 . . 117.2(2) ?
    C5 C4 H4A . . 121.4 ?
    C3 C4 H4A . . 121.4 ?
    C4 C5 C6 . . 122.3(2) ?
    C4 C5 O1 . . 119.4(2) ?
    C6 C5 O1 . . 118.2(2) ?
    C5 C6 C1 . . 120.0(2) ?
    C5 C6 H6A . . 120.0 ?
    C1 C6 H6A . . 120.0 ?
    C8 C7 C1 . . 127.1(3) ?
    C8 C7 H7A . . 116.5 ?
    C1 C7 H7A . . 116.5 ?
    C7 C8 C9 . . 126.9(3) ?
    C7 C8 H8A . . 116.6 ?
    C9 C8 H8A . . 116.6 ?
    C14 C9 C10 . . 118.9(2) ?
    C14 C9 C8 . . 117.6(3) ?
    C10 C9 C8 . . 123.4(3) ?
    C11 C10 C9 . . 120.8(3) ?
    C11 C10 H10A . . 119.6 ?
    C9 C10 H10A . . 119.6 ?
    C12 C11 C10 . . 117.8(3) ?
    C12 C11 H11A . . 121.1 ?
    C10 C11 H11A . . 121.1 ?
    C11 C12 C13 . . 122.0(3) ?
    C11 C12 O5 . . 120.0(3) ?
    C13 C12 O5 . . 117.7(3) ?
    C14 C13 C12 . . 120.0(3) ?
    C14 C13 H13A . . 120.0 ?
    C12 C13 H13A . . 120.0 ?
    C13 C14 C9 . . 120.3(3) ?
    C13 C14 H14A . . 119.8 ?
    C9 C14 H14A . . 119.8 ?
    O2 C15 O1 . . 123.0(2) ?
    O2 C15 C16 . . 126.0(3) ?
    O1 C15 C16 . . 111.0(2) ?
    C15 C16 H16A . . 109.5 ?
    C15 C16 H16B . . 109.5 ?
    H16A C16 H16B . . 109.5 ?
    C15 C16 H16C . . 109.5 ?
    H16A C16 H16C . . 109.5 ?
    H16B C16 H16C . . 109.5 ?
    O3 C17 O4 . . 122.7(2) ?
    O3 C17 C18 . . 126.3(3) ?
    O4 C17 C18 . . 111.0(2) ?
    C17 C18 H18A . . 109.5 ?
    C17 C18 H18B . . 109.5 ?
    H18A C18 H18B . . 109.5 ?
    C17 C18 H18C . . 109.5 ?
    H18A C18 H18C . . 109.5 ?
    H18B C18 H18C . . 109.5 ?
    O6 C19 O5 . . 122.2(3) ?
    O6 C19 C20 . . 126.5(3) ?
    O5 C19 C20 . . 111.3(3) ?
    C19 C20 H20A . . 109.5 ?
    C19 C20 H20B . . 109.5 ?
    H20A C20 H20B . . 109.5 ?
    C19 C20 H20C . . 109.5 ?
    H20A C20 H20C . . 109.5 ?
    H20B C20 H20C . . 109.5 ?
loop_
    _geom_torsion_atom_site_label_1
    _geom_torsion_atom_site_label_2
    _geom_torsion_atom_site_label_3
    _geom_torsion_atom_site_label_4
    _geom_torsion_site_symmetry_1
    _geom_torsion_site_symmetry_2
    _geom_torsion_site_symmetry_3
    _geom_torsion_site_symmetry_4
    _geom_torsion
    _geom_torsion_publ_flag
    C6 C1 C2 C3 . . . . 1.1(3) ?
    C7 C1 C2 C3 . . . . -177.6(2) ?
    C1 C2 C3 C4 . . . . -1.4(3) ?
    C1 C2 C3 O4 . . . . -177.03(19) ?
    C17 O4 C3 C4 . . . . 68.8(3) ?
    C17 O4 C3 C2 . . . . -115.5(2) ?
    C2 C3 C4 C5 . . . . 1.8(3) ?
    O4 C3 C4 C5 . . . . 177.33(19) ?
    C3 C4 C5 C6 . . . . -2.1(3) ?
    C3 C4 C5 O1 . . . . -178.2(2) ?
    C15 O1 C5 C4 . . . . -98.1(3) ?
    C15 O1 C5 C6 . . . . 85.7(3) ?
    C4 C5 C6 C1 . . . . 1.9(3) ?
    O1 C5 C6 C1 . . . . 178.0(2) ?
    C2 C1 C6 C5 . . . . -1.3(3) ?
    C7 C1 C6 C5 . . . . 177.4(2) ?
    C6 C1 C7 C8 . . . . -177.1(3) ?
    C2 C1 C7 C8 . . . . 1.5(4) ?
    C1 C7 C8 C9 . . . . -177.9(2) ?
    C7 C8 C9 C14 . . . . 170.0(3) ?
    C7 C8 C9 C10 . . . . -8.3(4) ?
    C14 C9 C10 C11 . . . . -2.5(4) ?
    C8 C9 C10 C11 . . . . 175.7(2) ?
    C9 C10 C11 C12 . . . . 0.6(4) ?
    C10 C11 C12 C13 . . . . 1.4(4) ?
    C10 C11 C12 O5 . . . . -173.5(2) ?
    C19 O5 C12 C11 . . . . -91.5(3) ?
    C19 O5 C12 C13 . . . . 93.4(3) ?
    C11 C12 C13 C14 . . . . -1.6(4) ?
    O5 C12 C13 C14 . . . . 173.4(3) ?
    C12 C13 C14 C9 . . . . -0.4(4) ?
    C10 C9 C14 C13 . . . . 2.4(4) ?
    C8 C9 C14 C13 . . . . -175.9(2) ?
    C5 O1 C15 O2 . . . . 5.8(4) ?
    C5 O1 C15 C16 . . . . -175.1(2) ?
    C3 O4 C17 O3 . . . . 1.7(4) ?
    C3 O4 C17 C18 . . . . -179.9(2) ?
    C12 O5 C19 O6 . . . . 4.4(5) ?
    C12 O5 C19 C20 . . . . -176.5(3) ?
loop_
    _geom_hbond_atom_site_label_D
    _geom_hbond_atom_site_label_H
    _geom_hbond_atom_site_label_A
    _geom_hbond_site_symmetry_A
    _geom_hbond_distance_DH
    _geom_hbond_distance_HA
    _geom_hbond_distance_DA
    _geom_hbond_angle_DHA
    C20 H20C O1 2_545 0.96 2.56 3.402(4) 146.5
    C16 H16B O5 2 0.96 2.56 3.438(4) 152.6
    C18 H18A O3 4 0.96 2.60 3.494(4) 155.6
    C8 H8A O6 5_565 0.93 2.58 3.441(4) 154.1
    C16 H16A O3 7_566 0.96 2.70 3.185(4) 111.7
data_global
_journal_date_recd_electronic     2011-10-03
_journal_date_accepted     2011-10-26
_journal_name_full     'Acta Crystallographica, Section E'
_journal_year     2011
_journal_volume     67
_journal_issue     11
_journal_page_first     o3129
_journal_page_last     o3129
_journal_paper_category     QO
_journal_coeditor_code     RK2305
_publ_contact_author_name     'Yanqing Gong'
_publ_contact_author_address
;
Shanghai Institute of Organic Chemistry
CAS
345 Lingling Road
Shanghai 200032
People's Republic of China
;
_publ_contact_author_email     gongyanqing@sioc.ac.cn
_publ_contact_author_fax     '86 21 6416 6128'
_publ_contact_author_phone     '86 21 5492 5389'
_publ_section_title
;
5-[2-(4-Acetyloxyphenyl)ethenyl]benzene-1,3-diyl diacetate
;
loop_
    _publ_author_name
    _publ_author_address
    'Lin Tang'
;
Zhejiang Pharmaceutical College
Ningbo 315100
People's Republic of China
;
    'Dongmei Dai'
;
Key Laboratory for Molecular Design and Nutrition Engineering,
Ningbo Institute of Technology, Zhejiang University,
Ningbo 315104, People's Republic of China
;
    'Yanqing Gong'
;
State Key Laboratory of Bio-Organic & Natural Products Chemistry,
Shanghai Institute of Organic Chemistry
CAS
345 Lingling Road
Shanghai 200032
People's Republic of China
;
    'Jialiang Zhong'
;
Shanghai Institute of Pharmaceutical Industry,
1320 Beijing Road (West), Shanghai 200040
People's Republic of China
;
