# Supplementary material for: 5-[2-(4-Acetyl­oxyphen­yl)ethen­yl]benzene-1,3-diyl diacetate
Source: Acta Crystallogr Sect E Struct Rep Online. 2011 Oct 29;67(Pt 11):o3129. doi: 10.1107/S1600536811044722 (PMC3247513; doi:10.1107/S1600536811044722)
Supplement: Supplementary file 2 [file e-67-o3129-Isup2.hkl]

# 
# h,k,l, Fc-squared, Fo-squared, sigma(Fo-squared) and status flag 
# 
data_I
_shelx_title ' 290 in C2/c' 
_shelx_refln_list_code          4 
_shelx_F_calc_maximum      357.98 
_exptl_crystal_F_000      1488.00 
_reflns_d_resolution_high  0.8377 
 
loop_ 
 _symmetry_equiv_pos_as_xyz 
 'x, y, z' 
 '-x, y, -z+1/2' 
 'x+1/2, y+1/2, z' 
 '-x+1/2, y+1/2, -z+1/2' 
 '-x, -y, -z' 
 'x, -y, z-1/2' 
 '-x+1/2, -y+1/2, -z' 
 'x+1/2, -y+1/2, z-1/2' 
 
_cell_length_a    31.5196 
_cell_length_b     6.1211 
_cell_length_c    20.1103 
_cell_angle_alpha  90.000 
_cell_angle_beta  110.919 
_cell_angle_gamma  90.000 
 
_shelx_F_squared_multiplier     1.000 
 
loop_ 
 _refln_index_h 
 _refln_index_k 
 _refln_index_l 
 _refln_F_squared_calc 
 _refln_F_squared_meas 
 _refln_F_squared_sigma 
 _refln_observed_status 
   8   0   0     7803.49     7457.74    173.59 o 
  10   0   0     3317.49     3238.60     80.02 o 
  12   0   0     1755.13     1853.92     50.18 o 
  14   0   0     6333.21     7574.37    180.37 o 
  16   0   0     4665.01     5400.39    134.26 o 
  18   0   0      761.51      938.26     24.44 o 
  20   0   0      603.13      905.94     36.62 o 
  22   0   0     1189.06     1159.55     36.62 o 
  24   0   0       85.33       95.73      7.67 o 
  26   0   0       80.25       88.94      4.81 o 
  28   0   0       29.89       36.66      4.13 o 
  30   0   0      106.24       96.05      5.37 o 
  32   0   0        1.75        8.91      3.25 o 
  34   0   0        1.40        2.17      2.71 o 
   1   1   0     1525.19     1497.26     41.24 o 
   3   1   0    18296.75    18393.89    360.61 o 
   5   1   0    84445.46    82710.05   1216.12 o 
   7   1   0    20654.61    20191.88    326.97 o 
   9   1   0     2284.91     2396.18     35.47 o 
  11   1   0       96.12      174.27      7.67 o 
  13   1   0     1750.31     1905.23     38.36 o 
  15   1   0     3566.59     4107.84     75.28 o 
  17   1   0       96.37       74.99      7.67 o 
  19   1   0        0.06        3.39      4.79 o 
  21   1   0        5.30        9.49      8.14 o 
  23   1   0       11.73        9.20      3.34 o 
  25   1   0        6.54       20.42      2.71 o 
  27   1   0        0.53        7.34      2.20 o 
  29   1   0        2.15        4.50      2.14 o 
  31   1   0       13.04       18.37      2.45 o 
  33   1   0       47.38       49.97      3.23 o 
   0   2   0     1106.54     1214.26     19.27 o 
   2   2   0     2026.80     1917.27     21.30 o 
   4   2   0     2768.85     3437.36     42.54 o 
   6   2   0     1391.19     1073.15     29.16 o 
   8   2   0     2202.06     2692.27     49.84 o 
  10   2   0     4880.02     5561.20     97.30 o 
  12   2   0       12.00       29.84      5.42 o 
  14   2   0     1171.67      979.18     36.62 o 
  16   2   0      125.38      146.38     13.56 o 
  18   2   0      230.69      172.71     11.96 o 
  22   2   0      102.89       90.01      8.82 o 
  24   2   0       81.37       87.16      4.05 o 
  26   2   0       34.67       27.44      2.40 o 
  28   2   0       66.12       79.65      3.89 o 
  30   2   0      382.65      437.15      6.77 o 
  32   2   0       33.21       41.95      2.31 o 
   1   3   0     3132.36     2584.29     33.63 o 
   5   3   0     2566.48     2887.35     78.66 o 
   7   3   0     2972.17     3146.90     58.92 o 
   9   3   0     3455.78     3606.21     67.56 o 
  11   3   0     1919.16     1983.54     42.16 o 
  13   3   0        7.64        7.46      4.79 o 
  15   3   0     2797.28     2835.68     58.47 o 
  19   3   0      327.12      329.56     20.34 o 
  21   3   0        0.20        7.62      3.71 o 
  23   3   0      701.48      678.26      8.34 o 
  25   3   0       97.29       97.01      3.33 o 
  27   3   0        0.63       -1.02      1.55 o 
  29   3   0       25.02       22.41      1.85 o 
  31   3   0       17.34       17.00      1.82 o 
   0   4   0     5592.53     6450.58    113.05 o 
   2   4   0       21.40       19.25      3.60 o 
   4   4   0     1502.05     1493.10     25.26 o 
   6   4   0        5.20        1.02      2.21 o 
   8   4   0       75.78       99.03      6.72 o 
  10   4   0       81.81       70.52      9.49 o 
  12   4   0     1929.09     1699.32     48.82 o 
  14   4   0      509.87      355.32     20.34 o 
  16   4   0      142.31      118.85      5.78 o 
  18   4   0      332.10      310.61      8.50 o 
  20   4   0       26.45       29.10      2.84 o 
  22   4   0       66.74       61.25      3.54 o 
  24   4   0       49.05       51.70      3.06 o 
  26   4   0        8.40        8.58      1.83 o 
  28   4   0        0.03       -1.41      1.41 o 
   1   5   0        3.48        3.73      2.71 o 
   3   5   0       16.42       19.71      3.36 o 
   5   5   0       51.66       48.05      6.18 o 
   7   5   0      196.44      175.47      6.43 o 
   9   5   0       61.30       74.14      5.37 o 
  11   5   0       25.64       32.51      2.78 o 
  13   5   0       29.46       16.17      2.13 o 
  15   5   0      190.87      169.09      5.39 o 
  17   5   0        0.85        3.85      2.25 o 
  19   5   0       29.11       44.31      3.24 o 
  21   5   0        0.36        1.13      2.33 o 
  23   5   0        1.68       -1.36      2.17 o 
  25   5   0        5.08        6.10      1.92 o 
   0   6   0      156.91      177.05      7.67 o 
   2   6   0       19.59       11.66      2.79 o 
   4   6   0       30.23       45.58      3.79 o 
   6   6   0        0.11       -0.37      2.54 o 
   8   6   0        7.25       14.92      3.34 o 
  10   6   0        4.85        9.32      1.64 o 
  12   6   0        2.61        1.36      2.63 o 
  14   6   0        0.29       -0.29      1.90 o 
  16   6   0       11.63       28.03      2.52 o 
  18   6   0       67.86       37.83      3.13 o 
  20   6   0        1.99        1.36      1.92 o 
   1   7   0        1.55        4.07      2.71 o 
   3   7   0       55.38       62.39      6.78 o 
   5   7   0        9.06       12.21      4.07 o 
   7   7   0        0.70        2.71      3.39 o 
 -35   1   1       83.32       86.55      6.10 o 
 -33   1   1       31.10       33.61      2.57 o 
 -31   1   1      139.93      139.77      4.76 o 
 -29   1   1        7.34        4.26      2.14 o 
 -27   1   1      244.55      222.47      5.25 o 
 -25   1   1      221.89      193.09      6.32 o 
 -23   1   1        4.85        5.42      3.20 o 
 -21   1   1        5.15        4.75      4.79 o 
 -19   1   1      348.67      369.66     32.55 o 
 -17   1   1      430.20      441.47     15.34 o 
 -15   1   1      381.02      477.06     24.41 o 
 -13   1   1      355.60      333.82     10.02 o 
 -11   1   1      130.48       79.73      6.96 o 
  -9   1   1       59.98       90.11      5.90 o 
  -7   1   1      277.98      115.96      5.75 o 
  -5   1   1    42309.59    43490.14    568.16 o 
  -3   1   1      915.64     1228.30     20.82 o 
  -1   1   1     3032.60     2644.12     58.19 o 
   1   1   1     1078.04      819.57     25.40 o 
   3   1   1    22201.11    20438.63    353.93 o 
   5   1   1      560.69      516.78     11.03 o 
   7   1   1     4846.06     4903.79     67.58 o 
   9   1   1      106.44       94.60      4.70 o 
  11   1   1     4233.42     4114.97     59.22 o 
  13   1   1     7378.41     7947.00    135.69 o 
  15   1   1     5359.55     5812.14    103.09 o 
  17   1   1     1524.72     1501.96     41.36 o 
  19   1   1      341.74      462.22     16.76 o 
  23   1   1       40.05       45.48      9.49 o 
  25   1   1      124.69      126.33      5.05 o 
  27   1   1        0.14        3.89      2.02 o 
  29   1   1      174.61      171.98      5.06 o 
  31   1   1       16.56       20.02      2.13 o 
  33   1   1        1.18        0.14      1.60 o 
 -34   2   1        2.83        4.75      2.03 o 
 -32   2   1        8.17        8.38      2.43 o 
 -30   2   1        2.75        2.97      1.81 o 
 -28   2   1        3.81        7.90      2.28 o 
 -26   2   1       31.18       42.04      3.16 o 
 -24   2   1       15.18       11.97      2.62 o 
 -22   2   1       23.58       18.99      8.14 o 
 -20   2   1      233.25      202.07     18.99 o 
 -18   2   1      263.03      266.36     12.92 o 
 -16   2   1     1058.16     1142.49     28.28 o 
 -14   2   1      657.30      620.74     18.68 o 
 -12   2   1      878.81      880.30     22.52 o 
 -10   2   1     1070.74     1215.11     27.80 o 
  -8   2   1     4998.14     4746.98     82.46 o 
  -6   2   1       21.62       39.07      3.34 o 
  -4   2   1      789.53      697.42      9.79 o 
  -2   2   1     4373.34     4205.06     48.42 o 
   0   2   1     8699.87     7836.75     88.35 o 
   2   2   1     4077.40     4320.47     46.55 o 
   4   2   1     3993.42     4224.53     59.75 o 
   6   2   1      940.44     1031.00     22.52 o 
   8   2   1      265.02      277.67     10.04 o 
  10   2   1     4705.17     4638.26     82.46 o 
  12   2   1     5706.66     6812.92    118.90 o 
  14   2   1     1290.57     1560.71     34.99 o 
  16   2   1      339.33      315.71     26.45 o 
  18   2   1      454.93      471.96     24.41 o 
  20   2   1      501.44      532.99     24.41 o 
  22   2   1       72.19       42.63      6.18 o 
  24   2   1      169.85      140.31      4.50 o 
  26   2   1      115.54      112.15      3.90 o 
  28   2   1       12.64       18.10      2.15 o 
  30   2   1       29.66       35.38      2.06 o 
  32   2   1        1.79        1.58      1.49 o 
 -31   3   1        5.14        5.79      2.27 o 
 -29   3   1        6.65        7.73      1.65 o 
 -27   3   1      112.79      122.49      3.71 o 
 -25   3   1       72.12       64.53      3.01 o 
 -23   3   1      222.57      224.47      4.69 o 
 -21   3   1       28.17       14.44      4.13 o 
 -19   3   1       66.89       58.32      9.49 o 
 -17   3   1      537.27      439.41     24.41 o 
 -15   3   1      360.40      272.21     12.92 o 
 -13   3   1     1047.66      896.40     24.44 o 
 -11   3   1      702.56      673.63     19.64 o 
  -9   3   1      119.31      123.91      9.07 o 
  -7   3   1       52.53       23.98      6.10 o 
  -5   3   1     9271.68    10188.29    171.13 o 
  -3   3   1        1.05        1.36      1.65 o 
  -1   3   1     1265.71     1139.29     16.57 o 
   1   3   1      123.35       67.67      3.04 o 
   3   3   1      233.47      250.05     12.99 o 
   5   3   1      143.64      123.41     12.21 o 
   7   3   1      722.39      690.31     28.48 o 
   9   3   1       92.40      106.26      8.11 o 
  11   3   1     1082.88     1090.42     21.48 o 
  13   3   1       83.39      102.35     14.92 o 
  15   3   1       91.66      106.23     10.04 o 
  17   3   1       27.24       61.03     10.85 o 
  19   3   1      198.23      185.13     12.62 o 
  21   3   1        6.79        3.58      2.16 o 
  23   3   1      101.69      109.23      3.85 o 
  25   3   1        2.72        1.21      1.57 o 
  27   3   1        1.70        0.09      1.52 o 
  29   3   1       20.05       17.42      1.71 o 
  31   3   1        5.57       10.22      1.97 o 
 -28   4   1        9.36        8.14      1.73 o 
 -26   4   1        0.04       -0.77      1.73 o 
 -24   4   1       38.25       44.03      2.97 o 
 -22   4   1       60.66       78.78      3.95 o 
 -20   4   1        5.65        7.80      2.20 o 
 -18   4   1      821.91      767.25     12.42 o 
 -16   4   1     1622.16     1402.62     24.05 o 
 -14   4   1     1465.63     1292.46     42.04 o 
 -10   4   1       21.95       27.12      5.42 o 
  -8   4   1        0.10        3.05      4.07 o 
  -6   4   1     3654.22     3393.04     65.81 o 
  -4   4   1      573.95      623.24     13.65 o 
  -2   4   1        2.08       20.54      2.76 o 
   0   4   1      991.89      965.40     14.66 o 
   2   4   1      901.80      896.81     13.99 o 
   4   4   1        7.61        0.83      2.08 o 
   6   4   1      722.99      638.87     19.20 o 
   8   4   1        9.39       10.04      4.51 o 
  10   4   1      420.71      417.71     20.34 o 
  12   4   1      118.24      104.74     26.45 o 
  14   4   1      180.50      138.25      8.07 o 
  16   4   1      585.45      534.07     10.75 o 
  18   4   1      763.89      751.71      9.70 o 
  20   4   1      334.37      282.54      6.39 o 
  22   4   1       28.96       30.89      2.92 o 
  24   4   1       28.49       29.71      2.50 o 
  26   4   1       31.30       31.90      2.28 o 
  28   4   1       20.49       21.87      2.03 o 
 -25   5   1       15.82        5.70      1.60 o 
 -23   5   1        4.81        6.24      2.16 o 
 -21   5   1        1.78        1.99      2.23 o 
 -19   5   1       22.29       22.74      2.88 o 
 -17   5   1        9.82        3.83      2.62 o 
 -15   5   1       50.21       57.31      3.48 o 
 -13   5   1        1.06        1.36      1.97 o 
 -11   5   1      597.24      531.39      8.65 o 
  -9   5   1      209.30      162.05      9.11 o 
  -7   5   1       44.74       30.62      3.92 o 
  -5   5   1      118.50      129.27     27.80 o 
  -3   5   1      256.32      238.09      9.09 o 
  -1   5   1      111.40      131.66     16.28 o 
   1   5   1       42.13       28.28      3.76 o 
   3   5   1       11.58       13.25      3.59 o 
   5   5   1        0.45        2.49      2.58 o 
   7   5   1      733.92      702.59     11.64 o 
   9   5   1      531.79      505.39      9.70 o 
  11   5   1      231.99      235.48      5.11 o 
  13   5   1       99.22      136.41      6.68 o 
  15   5   1       77.07       96.87      4.45 o 
  17   5   1       25.67       20.76      2.68 o 
  19   5   1        1.12       -2.00      2.00 o 
  21   5   1        0.20       -0.43      1.90 o 
  23   5   1        7.80        8.14      2.03 o 
  25   5   1       23.68       29.55      3.39 o 
 -20   6   1       20.20       14.92      2.88 o 
 -18   6   1       35.66       35.68      3.13 o 
 -16   6   1       31.54       34.46      3.33 o 
 -14   6   1       19.34       22.35      2.58 o 
 -12   6   1        2.59        3.60      2.02 o 
 -10   6   1       83.26       99.09      5.51 o 
  -8   6   1       26.59       20.72      3.52 o 
  -6   6   1        1.44        1.73      2.54 o 
  -4   6   1       39.59       43.74      3.31 o 
  -2   6   1        0.28        2.73      2.05 o 
   0   6   1       68.47       69.18      3.93 o 
   2   6   1       45.92       52.74      8.03 o 
   4   6   1       73.60       88.05      8.82 o 
   6   6   1        2.25       -2.71      4.07 o 
   8   6   1       13.48        4.07      6.78 o 
  10   6   1        0.09       -2.08      2.08 o 
  12   6   1       11.27        9.98      2.30 o 
  14   6   1        8.07        9.81      2.35 o 
  16   6   1      146.47      128.25      5.29 o 
  18   6   1       26.07       10.45      2.71 o 
  -7   7   1        0.08        0.00      2.71 o 
  -5   7   1       38.60       40.69      5.42 o 
  -3   7   1        8.70        2.71      4.07 o 
  -1   7   1        0.41        1.36      2.71 o 
   1   7   1       10.31        1.36      2.71 o 
   3   7   1        0.32       -2.26      2.26 o 
   5   7   1        0.21        1.36      2.71 o 
   7   7   1       55.61       97.65      5.42 o 
 -34   0   2       34.07       42.74      5.42 o 
 -32   0   2       36.87       28.61      4.75 o 
 -30   0   2        4.93        1.25      2.48 o 
 -28   0   2      106.02      109.83      5.30 o 
 -26   0   2      255.16      257.02      8.77 o 
 -24   0   2      405.86      292.49     16.27 o 
 -22   0   2    11200.47    10744.40    387.19 o 
 -20   0   2     8630.91     9662.92    238.69 o 
 -18   0   2     4192.61     3947.90    128.84 o 
 -16   0   2      509.55      473.96     15.97 o 
 -14   0   2       55.12       88.36      7.14 o 
 -12   0   2     2302.35     2741.30     80.69 o 
 -10   0   2     4773.74     5431.58    127.48 o 
  -8   0   2    10170.51    11699.93    267.17 o 
   0   0   2     4762.03     4097.08    154.61 o 
   2   0   2    35486.61    35236.77   1300.60 o 
   6   0   2      381.10      318.71     13.56 o 
   8   0   2      488.47      550.62     18.99 o 
  10   0   2     2372.65     2732.74     70.52 o 
  12   0   2      169.16      157.32     12.21 o 
  14   0   2     1982.77     2599.39     50.34 o 
  16   0   2     3467.09     4268.28     78.15 o 
  18   0   2      137.53      151.89     14.92 o 
  20   0   2      940.41      778.46     32.55 o 
  22   0   2      222.99      204.79     14.92 o 
  24   0   2     2238.45     1995.76     38.76 o 
  26   0   2       86.68       69.68      6.18 o 
  28   0   2       42.98       48.48      5.21 o 
  30   0   2       64.22       52.34      5.21 o 
  32   0   2        4.58        4.46      3.25 o 
 -35   1   2       61.92       52.37      2.84 o 
 -33   1   2        3.42        2.93      1.90 o 
 -31   1   2        2.04        0.65      1.95 o 
 -29   1   2      155.98      140.11      4.85 o 
 -27   1   2      161.23      152.41      5.05 o 
 -25   1   2      228.87      224.56     11.00 o 
 -23   1   2      303.21      284.80     16.27 o 
 -21   1   2      941.78      925.41     20.13 o 
 -19   1   2       45.74       51.31     15.60 o 
 -17   1   2     4195.90     3999.83     74.78 o 
 -15   1   2        4.10       14.19      3.59 o 
 -13   1   2       57.46       71.15      6.56 o 
 -11   1   2     5714.97     5633.67     84.57 o 
  -9   1   2    17896.67    17755.76    252.30 o 
  -7   1   2     2994.44     2711.34     39.71 o 
  -5   1   2      850.57      634.86     11.47 o 
  -3   1   2     5133.02     5060.97    101.44 o 
  -1   1   2      438.90      377.36     10.47 o 
   1   1   2     3375.74     3268.16     59.27 o 
   3   1   2      889.02      569.53     10.73 o 
   5   1   2     4000.33     3841.99     50.24 o 
   7   1   2     6780.95     7243.30     98.39 o 
   9   1   2      664.86      706.63     14.72 o 
  11   1   2      369.97      557.54     16.91 o 
  13   1   2     4664.90     5525.21     79.08 o 
  15   1   2      135.24      186.68      9.59 o 
  17   1   2      255.09      274.12     12.47 o 
  19   1   2      884.00      994.47     27.32 o 
  21   1   2       66.67       70.64      7.46 o 
  23   1   2        7.93        3.85      3.19 o 
  25   1   2      199.74      209.83      5.19 o 
  27   1   2       23.74       23.46      2.65 o 
  29   1   2      472.00      457.53      7.87 o 
  31   1   2       64.35       48.71      2.96 o 
  33   1   2       12.22       19.08      2.88 o 
 -34   2   2        0.04       -0.45      1.57 o 
 -32   2   2        0.02        0.83      1.73 o 
 -30   2   2       56.61       57.15      3.04 o 
 -28   2   2      163.43      167.21      4.77 o 
 -26   2   2       82.21      112.06      4.45 o 
 -24   2   2       20.06       26.68      3.53 o 
 -22   2   2      120.90      120.38     14.24 o 
 -20   2   2       27.42       21.70      8.14 o 
 -18   2   2      386.16      342.22     19.66 o 
 -16   2   2      695.80      560.99     17.72 o 
 -14   2   2     7103.34     7493.66    129.92 o 
 -12   2   2     1164.08      953.45     29.16 o 
 -10   2   2       68.78       68.15      5.08 o 
  -8   2   2     2164.95     2264.15     31.57 o 
  -6   2   2     2561.35     2443.95     33.42 o 
  -4   2   2     6963.02     7314.35     82.11 o 
  -2   2   2     6931.92     7307.10     86.45 o 
   0   2   2     5233.73     4633.03     55.93 o 
   2   2   2    16369.20    15958.18    164.81 o 
   4   2   2     1277.52     1508.86     24.75 o 
   6   2   2      288.65      438.43     12.92 o 
   8   2   2      247.40      418.34     12.92 o 
  10   2   2     2761.25     2949.18     55.60 o 
  12   2   2        2.81        2.03      3.84 o 
  14   2   2     1407.02     1362.21     32.12 o 
  16   2   2      604.33      545.11     18.68 o 
  18   2   2      219.77      245.47     18.99 o 
  20   2   2       12.07       20.00      5.42 o 
  22   2   2        5.52       -0.21      2.84 o 
  24   2   2       79.39       84.24      4.04 o 
  26   2   2       22.98       19.49      2.21 o 
  28   2   2        3.49        7.33      1.72 o 
  30   2   2      102.54      130.21      3.97 o 
  32   2   2      260.39      233.27     10.85 o 
 -33   3   2       32.45       43.40      5.42 o 
 -31   3   2        8.80        8.90      1.73 o 
 -29   3   2        2.63        1.83      1.64 o 
 -27   3   2      125.27      105.95      3.58 o 
 -25   3   2      466.90      465.16      7.02 o 
 -23   3   2      550.43      566.91      7.46 o 
 -21   3   2      478.21      413.88     10.08 o 
 -19   3   2      788.58      792.02     31.19 o 
 -17   3   2      286.23      265.82     18.99 o 
 -15   3   2        7.14        5.42      4.79 o 
 -13   3   2        2.26        5.88      4.24 o 
 -11   3   2      192.50      192.46     10.04 o 
  -9   3   2      180.04      187.03     10.17 o 
  -7   3   2      134.73      208.55      9.59 o 
  -5   3   2     2864.04     3035.04     35.38 o 
  -3   3   2      639.46      708.41     11.82 o 
  -1   3   2      682.69      743.18     11.65 o 
   1   3   2     2761.14     2693.26     41.45 o 
   3   3   2       81.89      136.01      6.17 o 
   5   3   2      928.35      820.50     31.19 o 
   7   3   2      412.56      459.75     21.70 o 
   9   3   2       12.44       26.89      3.92 o 
  11   3   2      763.13      770.40     17.33 o 
  13   3   2     2349.29     2376.07     50.34 o 
  15   3   2      287.94      284.80     20.34 o 
  17   3   2      171.15      215.34     11.90 o 
  19   3   2      125.63      146.72      5.99 o 
  21   3   2        8.97        7.59      2.34 o 
  23   3   2       73.75       55.82      3.68 o 
  25   3   2       10.62       15.07      1.82 o 
  27   3   2        2.23        4.94      1.56 o 
  29   3   2       13.13       12.76      1.61 o 
 -30   4   2        2.77        1.36      2.71 o 
 -28   4   2        0.06       -0.50      1.44 o 
 -26   4   2      120.84      137.10      4.60 o 
 -24   4   2       80.86       77.17      3.93 o 
 -22   4   2      153.29      182.59      5.89 o 
 -20   4   2      351.22      387.50     12.87 o 
 -18   4   2      677.57      607.36     35.94 o 
 -16   4   2      222.59      256.32     17.63 o 
 -14   4   2      114.94      104.81      8.82 o 
 -12   4   2        8.37        5.42      4.07 o 
 -10   4   2      214.85      208.85     12.21 o 
  -8   4   2     1586.11     1459.27     42.04 o 
  -6   4   2       24.57       10.23      4.75 o 
  -4   4   2      112.27       90.55      5.37 o 
  -2   4   2       45.73       48.60      3.28 o 
   0   4   2      585.39      574.36     10.22 o 
   2   4   2       51.47       53.05      3.03 o 
   4   4   2        0.09        1.19      2.11 o 
   6   4   2       25.62       27.12      4.57 o 
   8   4   2       50.95       66.45      9.49 o 
  10   4   2      445.18      381.09     20.34 o 
  12   4   2       41.95       25.54      4.70 o 
  14   4   2      569.93      634.78     15.29 o 
  16   4   2       37.07       64.09      3.68 o 
  18   4   2      116.22      146.13      4.50 o 
  20   4   2       24.67       25.48      2.53 o 
  22   4   2        0.51       -0.98      2.03 o 
  24   4   2       30.15       41.16      2.20 o 
  26   4   2        2.47        2.18      1.27 o 
  28   4   2        9.84       10.85      2.88 o 
 -25   5   2        0.59        5.09      2.03 o 
 -23   5   2       58.25       46.78      3.53 o 
 -21   5   2      150.23      157.71      6.46 o 
 -19   5   2        1.13        3.80      2.43 o 
 -17   5   2        3.01        9.72      3.00 o 
 -15   5   2       11.25        7.19      2.33 o 
 -13   5   2       35.38       49.45      3.43 o 
 -11   5   2        3.33       11.62      2.36 o 
  -9   5   2       37.39       49.52      5.87 o 
  -7   5   2      186.71      186.96     10.77 o 
  -5   5   2        0.09        1.51      4.24 o 
  -3   5   2       17.26       23.40      5.52 o 
  -1   5   2      150.05      150.52      7.92 o 
   1   5   2       20.22       20.77      4.28 o 
   3   5   2      500.02      479.38     25.09 o 
   5   5   2      159.96      156.30      7.19 o 
   7   5   2      836.71      899.68     17.33 o 
   9   5   2       27.44       25.36      3.08 o 
  11   5   2      109.14      116.99      4.52 o 
  13   5   2      364.42      381.06      7.82 o 
  15   5   2       35.56       23.80      2.53 o 
  17   5   2      184.45      233.18      6.47 o 
  19   5   2       74.73      139.13      5.57 o 
  21   5   2       39.02       32.59      4.71 o 
  23   5   2       67.84       78.01      3.92 o 
 -20   6   2       36.33       48.11      3.35 o 
 -18   6   2        2.04        1.23      1.76 o 
 -16   6   2        5.00        7.96      2.16 o 
 -14   6   2       74.89      112.03      4.99 o 
 -12   6   2       26.68       22.10      2.62 o 
 -10   6   2       48.02       60.51      3.43 o 
  -8   6   2        6.54        7.46      3.13 o 
  -6   6   2       17.63       23.55      2.35 o 
  -4   6   2       13.08        5.79      2.17 o 
  -2   6   2       22.81       23.79      3.33 o 
   0   6   2        3.28        1.36      2.30 o 
   2   6   2       46.59       44.46      4.57 o 
   4   6   2      151.06      138.13     13.47 o 
   6   6   2      117.46      140.01      6.56 o 
   8   6   2       19.19       14.89      2.99 o 
  10   6   2       11.40        9.17      4.40 o 
  12   6   2       14.77       24.80      4.24 o 
  14   6   2       40.65       74.07      5.21 o 
  16   6   2        4.77        3.68      1.97 o 
  18   6   2        6.74        1.36      1.92 o 
  -5   7   2        5.51        2.71      4.07 o 
  -3   7   2        2.57        6.78      4.07 o 
  -1   7   2        6.73        9.49      4.07 o 
   1   7   2       17.02       10.85      4.07 o 
   3   7   2        2.69        6.99      2.08 o 
   5   7   2        5.24       10.45      2.71 o 
 -35   1   3        2.94        6.88      2.38 o 
 -33   1   3       77.87       85.87      3.64 o 
 -31   1   3        1.32        1.13      2.00 o 
 -29   1   3        6.12        8.59      2.20 o 
 -27   1   3      283.61      288.29      6.34 o 
 -25   1   3       24.56       32.57     11.53 o 
 -23   1   3       15.07       24.41      6.78 o 
 -21   1   3      223.46      194.08     14.24 o 
 -19   1   3      134.49      119.62      8.17 o 
 -17   1   3     1593.06     1706.58     32.27 o 
 -15   1   3     2759.67     2972.56     49.43 o 
 -13   1   3        6.34        5.88      2.35 o 
 -11   1   3     2990.57     3317.05     51.82 o 
  -9   1   3    15943.55    17004.73    205.00 o 
  -7   1   3   107314.09   103826.21   1354.46 o 
  -5   1   3     6893.34     6121.47    156.86 o 
  -3   1   3    74727.59    72865.87   1420.86 o 
  -1   1   3     7417.99     6635.75    120.82 o 
   1   1   3     3575.65     3531.57     64.15 o 
   3   1   3     3943.47     4148.75     54.20 o 
   5   1   3     2094.48     2198.41     30.53 o 
   7   1   3     5088.99     5451.86     75.68 o 
   9   1   3      611.13      554.70     21.73 o 
  11   1   3      903.39     1072.82     24.28 o 
  13   1   3       40.18       34.89      3.92 o 
  15   1   3     2024.45     2099.06     35.75 o 
  17   1   3       68.97       89.51     12.21 o 
  19   1   3      143.04      141.04     14.92 o 
  21   1   3      103.14      111.92      8.63 o 
  23   1   3      323.75      355.57      9.20 o 
  25   1   3        0.38        1.40      2.14 o 
  27   1   3      730.11      803.65     10.54 o 
  29   1   3      259.87      288.30      5.94 o 
  31   1   3        0.52        0.52      1.69 o 
 -34   2   3        0.00       -1.63      1.76 o 
 -32   2   3       11.90       13.38      1.85 o 
 -30   2   3       10.23       19.77      2.27 o 
 -28   2   3        0.08        1.12      1.83 o 
 -26   2   3       98.29       81.13      4.04 o 
 -24   2   3      494.74      466.97     12.48 o 
 -22   2   3       54.80       53.44      6.18 o 
 -20   2   3       15.01        8.25      3.76 o 
 -18   2   3      172.68      140.53     10.55 o 
 -16   2   3      257.16      338.76     13.43 o 
 -14   2   3      482.64      385.36     12.22 o 
 -12   2   3     4180.61     4002.93     63.58 o 
 -10   2   3      664.02      458.47     10.18 o 
  -8   2   3     2112.21     1939.02     27.94 o 
  -6   2   3     3219.37     2834.89     37.94 o 
  -4   2   3      414.93      333.94      5.83 o 
  -2   2   3     1494.66     1564.29     33.67 o 
   0   2   3       37.54       20.75      3.13 o 
   2   2   3      830.07      691.67     11.32 o 
   4   2   3      149.02      146.39      4.75 o 
   6   2   3       84.79       75.38      6.18 o 
   8   2   3     4326.16     4710.04     83.41 o 
  10   2   3      170.18      131.49     10.17 o 
  12   2   3      243.41      316.28     12.47 o 
  14   2   3      385.10      348.59     14.38 o 
  16   2   3      190.86      203.44     11.51 o 
  20   2   3       47.29       37.31      5.75 o 
  22   2   3       82.09       70.50      4.29 o 
  24   2   3      183.82      185.60      6.24 o 
  26   2   3       17.88       15.29      2.01 o 
  28   2   3        1.10       -1.26      1.57 o 
  30   2   3      144.85      174.89      4.01 o 
 -33   3   3        3.33        4.07      4.07 o 
 -31   3   3        5.62        1.74      1.69 o 
 -29   3   3        1.47        3.14      1.80 o 
 -27   3   3       50.92       65.52      3.54 o 
 -25   3   3        7.28        1.71      1.99 o 
 -23   3   3       96.05       88.24      3.83 o 
 -21   3   3      381.72      366.17     20.34 o 
 -19   3   3      673.34      591.30     25.77 o 
 -17   3   3      149.22      157.32     16.27 o 
 -15   3   3        0.13       -0.68      3.84 o 
 -13   3   3      850.68      856.47     23.48 o 
 -11   3   3      899.81      891.40     23.48 o 
  -9   3   3      646.53      627.76     26.49 o 
  -7   3   3     2967.77     3329.63     43.55 o 
  -5   3   3      239.44      153.74     10.80 o 
  -3   3   3     6192.79     6918.09     68.26 o 
  -1   3   3      293.42      420.98     10.56 o 
   1   3   3       75.70       93.50      6.06 o 
   3   3   3      585.69      587.52     16.22 o 
   5   3   3      706.04      551.97     24.41 o 
   7   3   3       18.54       14.92      5.42 o 
   9   3   3     2242.17     2039.97     40.94 o 
  11   3   3      385.16      460.73     16.76 o 
  13   3   3      183.97      175.27     10.94 o 
  17   3   3      376.91      352.23     14.47 o 
  19   3   3        5.33        3.51      2.74 o 
  21   3   3        7.61        9.45      2.23 o 
  23   3   3      219.51      246.29      5.56 o 
  25   3   3        1.07        2.19      1.56 o 
  27   3   3        6.63        4.67      1.71 o 
  29   3   3        2.32        2.22      1.46 o 
 -30   4   3       11.27        8.48      2.03 o 
 -28   4   3       62.56       65.45      3.54 o 
 -26   4   3       17.48       26.72      2.67 o 
 -24   4   3        4.90        2.54      2.26 o 
 -22   4   3      139.34      146.24      5.35 o 
 -20   4   3       12.80        9.49      3.09 o 
 -18   4   3        0.00       -3.25      3.25 o 
 -16   4   3      880.04      779.81     31.19 o 
 -14   4   3      104.02      103.96     15.60 o 
 -12   4   3       23.75       27.12      6.78 o 
 -10   4   3       13.58       24.41      4.51 o 
  -8   4   3      877.01      899.89     36.62 o 
  -6   4   3      315.35      355.78     19.61 o 
  -4   4   3      772.38      775.61     16.03 o 
  -2   4   3      242.55      185.67     11.54 o 
   0   4   3        4.20        1.01      2.93 o 
   2   4   3      338.58      419.67     10.48 o 
   4   4   3      245.98      225.02      9.57 o 
   6   4   3      250.89      317.23     11.15 o 
   8   4   3     3311.58     3047.38     77.30 o 
  10   4   3      185.15      199.36     11.00 o 
  12   4   3        2.92        2.26      3.92 o 
  14   4   3      232.90      264.02      9.40 o 
  16   4   3       49.35       50.34      3.27 o 
  18   4   3       53.38       61.78      3.39 o 
  20   4   3      101.07      113.76      4.47 o 
  22   4   3        8.37        3.09      1.71 o 
  24   4   3        4.10        7.04      1.64 o 
  26   4   3        4.91        5.09      1.49 o 
 -25   5   3        0.05        3.25      1.60 o 
 -23   5   3        9.03       11.16      2.12 o 
 -21   5   3        5.81        7.80      2.94 o 
 -19   5   3       14.34       13.15      2.62 o 
 -17   5   3       64.41       49.67      3.58 o 
 -15   5   3        8.34        6.74      2.14 o 
 -13   5   3        3.50        9.78      2.36 o 
 -11   5   3      344.36      373.01      7.12 o 
  -9   5   3       27.82       33.14      3.53 o 
  -7   5   3       84.97      130.69      5.21 o 
  -5   5   3      227.75      178.66      7.27 o 
  -3   5   3        4.59        2.17      4.51 o 
  -1   5   3       43.05       44.84      5.08 o 
   1   5   3        5.47       13.63      4.28 o 
   3   5   3      105.20      103.62      4.89 o 
   5   5   3      462.72      430.85     12.69 o 
   7   5   3      192.68      203.93      8.37 o 
   9   5   3        0.65        5.51      2.47 o 
  11   5   3        0.31        1.81      2.01 o 
  13   5   3       11.33       18.22      2.22 o 
  15   5   3       12.24       23.24      2.96 o 
  17   5   3       77.34       81.53      3.91 o 
  19   5   3        0.11        0.40      2.12 o 
  21   5   3       21.22       27.36      3.89 o 
  23   5   3       16.45       11.13      2.35 o 
 -20   6   3       47.76       62.73      2.64 o 
 -18   6   3       19.00       36.74      2.33 o 
 -16   6   3        0.01       -0.86      1.90 o 
 -14   6   3       28.30       23.47      2.62 o 
 -12   6   3        2.34        1.05      2.00 o 
 -10   6   3       11.98        7.88      2.26 o 
  -8   6   3        4.50        2.43      1.90 o 
  -6   6   3       20.89       22.34      3.04 o 
  -4   6   3       97.44       92.55      4.13 o 
  -2   6   3       18.67       25.83      3.06 o 
   0   6   3       93.10      106.16      5.17 o 
   2   6   3        0.27       -0.66      2.93 o 
   4   6   3       42.21       35.07      4.39 o 
   6   6   3       52.12       39.78      5.22 o 
   8   6   3       53.95       57.79      3.28 o 
  10   6   3       19.30       23.74      2.56 o 
  12   6   3       33.69       34.37      3.29 o 
  14   6   3        0.37       -1.36      4.07 o 
  16   6   3       22.03       25.02      4.01 o 
  -9   7   3        5.56        5.42      2.71 o 
  -5   7   3        5.84        9.49      4.07 o 
  -3   7   3       19.14        8.14      4.07 o 
  -1   7   3        4.98        5.42      1.92 o 
   1   7   3        8.93        5.42      1.92 o 
   3   7   3        5.64        7.93      2.51 o 
   5   7   3       17.60       25.00      2.26 o 
 -36   0   4        0.24        2.17      2.26 o 
 -34   0   4        2.37        5.42      2.88 o 
 -32   0   4        7.47        8.41      3.26 o 
 -30   0   4      126.21      133.74      8.11 o 
 -28   0   4      176.99      154.70      6.96 o 
 -26   0   4      249.71      222.42     14.92 o 
 -24   0   4       89.68      101.71     10.85 o 
 -22   0   4       88.90      111.21     14.92 o 
 -20   0   4      136.74      131.55     16.27 o 
 -18   0   4      195.62      212.92     17.63 o 
 -16   0   4     3462.35     3264.37    107.14 o 
 -14   0   4      256.64      209.08      9.45 o 
 -12   0   4     2604.21     2877.04     56.69 o 
 -10   0   4    14002.69    14222.64    255.76 o 
  -8   0   4   128151.94   134853.34   2144.27 o 
  -2   0   4     2953.74     3077.22    120.70 o 
   0   0   4    15087.70    15489.15    577.74 o 
   2   0   4    50977.69    48415.73    932.28 o 
   4   0   4        8.64       45.29     12.88 o 
   6   0   4      215.93      211.36     10.17 o 
   8   0   4      594.73      564.18     20.34 o 
  10   0   4      585.91      467.89     18.99 o 
  12   0   4     2416.29     3060.94     81.37 o 
  14   0   4       14.55        2.71      5.42 o 
  16   0   4        6.85        9.49      6.78 o 
  18   0   4      328.64      385.16     21.70 o 
  20   0   4       26.90       36.62      8.14 o 
  22   0   4      145.03      155.89      9.49 o 
  24   0   4       43.09       57.13      4.92 o 
  26   0   4       62.19       61.24      4.92 o 
  28   0   4      221.16      250.59     10.04 o 
  30   0   4        0.18        4.75      2.88 o 
 -35   1   4       16.62        9.60      2.03 o 
 -33   1   4        0.03       -1.82      1.82 o 
 -31   1   4        0.87        0.84      1.88 o 
 -29   1   4      165.49      181.30      5.65 o 
 -27   1   4        2.01        2.71      3.13 o 
 -25   1   4      107.15      127.48     12.21 o 
 -23   1   4       27.60       40.69      8.14 o 
 -21   1   4      165.19      144.99      9.33 o 
 -19   1   4      232.03      195.17      9.77 o 
 -17   1   4      314.33      442.46     13.02 o 
 -15   1   4        6.10        5.88      3.13 o 
 -13   1   4     1704.57     1806.25     31.77 o 
 -11   1   4     6207.25     7787.54     96.47 o 
  -9   1   4    39166.20    40902.38    488.54 o 
  -7   1   4     3376.19     3448.46     48.55 o 
  -5   1   4      342.85      252.96     19.99 o 
  -3   1   4    56111.07    55086.09    709.78 o 
  -1   1   4      183.28      260.39      8.27 o 
   1   1   4    20301.30    20072.64    238.04 o 
   3   1   4     1622.38     1624.85     23.26 o 
   5   1   4     8422.13     9199.94    123.97 o 
   7   1   4     5737.65     5966.05     83.00 o 
   9   1   4    16334.43    18833.48    251.07 o 
  11   1   4       23.30       13.49      3.34 o 
  13   1   4      112.00      114.71     21.02 o 
  15   1   4     1687.31     1785.53     39.32 o 
  17   1   4      216.40      248.18     17.63 o 
  21   1   4      135.77      195.53     10.55 o 
  23   1   4      464.31      481.99      9.14 o 
  25   1   4      114.66      100.43      4.51 o 
  27   1   4      169.34      175.14      4.54 o 
  29   1   4      112.89      108.66      4.93 o 
  31   1   4       56.05       50.02      3.34 o 
 -34   2   4       71.62       69.93      4.30 o 
 -32   2   4       11.52       16.94      2.43 o 
 -30   2   4      154.58      139.20      4.75 o 
 -28   2   4        5.13        1.16      2.02 o 
 -26   2   4      164.28      175.52      5.40 o 
 -24   2   4     1564.25     1448.67     32.12 o 
 -22   2   4      262.50      219.70     14.92 o 
 -20   2   4       89.14       77.81      7.23 o 
 -18   2   4        7.90        7.82      3.76 o 
 -16   2   4      236.29      230.23     10.02 o 
 -14   2   4      380.81      563.42     18.08 o 
 -12   2   4    10002.43    11834.28    173.44 o 
 -10   2   4      708.79      864.94     15.38 o 
  -8   2   4      100.86      113.29      4.29 o 
  -6   2   4     5206.91     5668.43     63.78 o 
  -4   2   4    15058.93    14740.56    156.79 o 
  -2   2   4     3039.27     2862.55     36.44 o 
   0   2   4     2386.15     2595.29     38.62 o 
   2   2   4        7.09       50.69      9.39 o 
   4   2   4        0.65        5.42      2.35 o 
   6   2   4     2858.65     3283.99     48.80 o 
   8   2   4     1381.35     1367.75     30.20 o 
  10   2   4     3364.31     3958.92     72.86 o 
  12   2   4     2408.02     2716.57     54.18 o 
  14   2   4      284.84      246.83     17.63 o 
  16   2   4      581.93      509.65     27.80 o 
  18   2   4      316.25      350.89     16.27 o 
  20   2   4       70.83       69.26      4.81 o 
  22   2   4       22.97       14.40      2.93 o 
  24   2   4      595.66      629.73      9.81 o 
  26   2   4      215.64      218.70      4.78 o 
  28   2   4      222.62      269.73      5.31 o 
  30   2   4        0.78        0.00      1.96 o 
 -33   3   4       16.67       19.05      2.35 o 
 -31   3   4        0.00        0.14      1.90 o 
 -29   3   4      120.30      119.77      3.91 o 
 -27   3   4       86.91       83.10      3.91 o 
 -25   3   4      197.04      215.79      6.58 o 
 -23   3   4      759.36      690.75     12.93 o 
 -21   3   4     3551.74     3101.63     82.73 o 
 -19   3   4       53.78       66.45      9.49 o 
 -17   3   4      165.44      192.58     17.63 o 
 -15   3   4       61.45       41.46      6.71 o 
 -13   3   4      137.25      149.38      7.94 o 
 -11   3   4      368.73      278.70      9.33 o 
  -9   3   4      808.49      554.51     12.92 o 
  -7   3   4        0.04       19.61      2.94 o 
  -5   3   4      953.35      891.39     13.79 o 
  -3   3   4     2607.99     2752.59     32.98 o 
  -1   3   4       11.90       46.76      5.21 o 
   1   3   4      916.47      988.05     22.96 o 
   3   3   4      136.14      147.83      8.11 o 
   5   3   4      717.22      537.10     19.66 o 
   7   3   4      257.05      229.20     10.42 o 
   9   3   4       10.61       18.00      5.21 o 
  11   3   4      220.51      215.64     17.63 o 
  13   3   4       72.70      106.21      8.47 o 
  15   3   4      398.66      410.17     10.49 o 
  17   3   4      188.08      167.27      7.63 o 
  19   3   4       45.34       44.57      3.45 o 
  21   3   4      246.09      248.46      6.22 o 
  23   3   4       25.71       26.77      2.84 o 
  25   3   4        0.16        0.00      1.52 o 
  27   3   4        4.71        1.86      1.61 o 
  29   3   4        0.02        1.36      1.57 o 
 -30   4   4        9.39        7.23      2.35 o 
 -28   4   4       46.86       49.22      2.96 o 
 -26   4   4       46.55       48.17      2.92 o 
 -24   4   4      115.38      112.51      4.31 o 
 -22   4   4        2.62        6.32      2.86 o 
 -20   4   4      368.66      304.60      8.59 o 
 -18   4   4      264.50      227.24     11.39 o 
 -16   4   4        4.98       -5.42      5.42 o 
 -14   4   4       12.59       18.04      4.24 o 
 -12   4   4      175.96      137.55      8.77 o 
 -10   4   4       69.57       71.84     10.85 o 
  -8   4   4       62.09       76.89      6.18 o 
  -6   4   4      228.55      316.28     11.51 o 
  -4   4   4       94.66       76.92      5.37 o 
  -2   4   4      233.90      247.09      9.18 o 
   0   4   4        3.82        7.15      3.76 o 
   2   4   4      257.79      202.04      7.69 o 
   4   4   4     1501.08     1279.75     24.74 o 
   6   4   4      343.67      339.58     17.63 o 
   8   4   4        9.75       17.63      6.78 o 
  10   4   4       20.17       10.85      4.79 o 
  12   4   4       68.45       94.26      6.75 o 
  14   4   4       51.31       50.37      5.71 o 
  16   4   4       10.52       19.24      2.94 o 
  18   4   4        6.99       17.07      2.47 o 
  20   4   4        0.25        0.84      1.97 o 
  22   4   4        0.00        0.63      1.64 o 
  24   4   4        1.22        1.72      1.39 o 
  26   4   4        0.28        2.71      1.36 o 
 -27   5   4        0.30       -0.68      4.75 o 
 -25   5   4       15.95        7.94      1.70 o 
 -23   5   4       65.76       73.34      3.43 o 
 -21   5   4       48.02       45.74      3.13 o 
 -19   5   4      137.26      132.40      5.19 o 
 -17   5   4       23.07       23.35      2.96 o 
 -15   5   4        1.17        4.99      2.43 o 
 -13   5   4      100.82      109.93      4.26 o 
 -11   5   4       24.45       16.69      2.36 o 
  -9   5   4      160.50      160.36      7.15 o 
  -7   5   4      168.02      157.98      5.32 o 
  -5   5   4      191.90      180.82      6.60 o 
  -3   5   4      198.37      210.52      8.57 o 
  -1   5   4      140.65      131.81      5.51 o 
   1   5   4      129.77      112.65      5.43 o 
   3   5   4      403.99      416.85      8.76 o 
   5   5   4      129.02      167.58      5.29 o 
   7   5   4      103.16       69.19      6.07 o 
   9   5   4     2120.04     2015.25     25.38 o 
  11   5   4       96.99       73.47      3.94 o 
  13   5   4      784.68      802.68     12.80 o 
  15   5   4        6.53        7.12      2.68 o 
  17   5   4       76.88       85.19      5.40 o 
  19   5   4       50.32       42.48      3.39 o 
  21   5   4       20.28       20.59      2.54 o 
 -20   6   4        7.72       21.55      2.15 o 
 -18   6   4        4.43        2.94      1.70 o 
 -16   6   4        4.85        7.06      2.32 o 
 -14   6   4        0.43        2.56      2.00 o 
 -12   6   4        0.89        4.97      2.00 o 
 -10   6   4        3.75        6.07      2.33 o 
  -8   6   4      104.59       83.18      3.77 o 
  -6   6   4        1.03       -0.17      1.75 o 
  -4   6   4        7.97        4.27      2.02 o 
  -2   6   4        5.86        6.31      2.24 o 
   0   6   4      185.82      224.82      7.36 o 
   2   6   4        0.24       -1.78      1.95 o 
   4   6   4       31.31       43.56      4.11 o 
   6   6   4      443.05      464.06     10.49 o 
   8   6   4       29.61       28.44      3.12 o 
  10   6   4       32.10       62.20      3.21 o 
  12   6   4       76.69       51.34      3.41 o 
  14   6   4        4.18       -1.36      4.07 o 
  16   6   4       44.76       62.39      5.42 o 
  -9   7   4        2.99        0.00      2.71 o 
  -7   7   4       20.39       32.55      4.07 o 
  -5   7   4       32.07       31.70      2.71 o 
  -3   7   4        0.01        0.00      1.21 o 
  -1   7   4        0.80        2.71      1.92 o 
   1   7   4        2.10       -0.68      2.03 o 
   3   7   4        4.21        7.10      1.73 o 
   5   7   4        1.55       -1.36      2.71 o 
 -35   1   5        0.43       -1.97      1.97 o 
 -33   1   5        1.26        1.08      2.16 o 
 -31   1   5       93.50       94.88      5.05 o 
 -29   1   5     1481.11     1385.06     17.90 o 
 -27   1   5      296.17      262.57      8.57 o 
 -25   1   5     1161.98     1024.11     24.93 o 
 -23   1   5        0.86        4.75      6.10 o 
 -21   1   5       57.30       94.24     11.02 o 
 -19   1   5      417.92      537.45     15.41 o 
 -17   1   5        0.77        0.90      3.13 o 
 -15   1   5     4126.05     4442.93     69.93 o 
 -13   1   5     7899.66     8739.18    101.02 o 
 -11   1   5        3.97       39.63      3.05 o 
  -9   1   5     2770.81     2956.61     39.22 o 
  -7   1   5     3491.26     3462.88     59.93 o 
  -5   1   5    12638.03    13408.00    186.48 o 
  -3   1   5      471.41      644.59     11.93 o 
  -1   1   5     3045.57     2948.36     44.13 o 
   1   1   5    20192.35    21803.93    258.41 o 
   3   1   5      658.24      620.67     21.95 o 
   5   1   5      485.18      358.93      8.85 o 
   9   1   5     2986.18     3847.86     70.01 o 
  11   1   5      151.03      107.58     10.17 o 
  13   1   5     2008.09     2107.70     44.11 o 
  15   1   5      120.23       99.69      8.63 o 
  17   1   5      198.31      184.44     17.63 o 
  19   1   5        0.51        9.49      3.84 o 
  21   1   5      153.79      160.28      6.42 o 
  23   1   5       82.64      101.93      4.19 o 
  25   1   5      330.51      334.18      6.44 o 
  27   1   5      407.59      424.71      7.22 o 
  29   1   5       91.71       79.39      3.10 o 
 -34   2   5       17.63        9.49      2.35 o 
 -32   2   5       12.84       18.12      2.58 o 
 -30   2   5       30.54       37.45      3.71 o 
 -28   2   5      416.72      395.74      8.21 o 
 -26   2   5      315.41      306.14      9.25 o 
 -24   2   5        2.19        7.69      4.24 o 
 -22   2   5       16.31       12.21      5.42 o 
 -20   2   5       66.38       87.22      9.52 o 
 -18   2   5       51.50       20.19      3.98 o 
 -16   2   5      734.73      553.89     15.56 o 
 -14   2   5      204.98      239.41      9.67 o 
 -12   2   5      270.05      348.26     11.35 o 
 -10   2   5     1131.62     1377.43     19.26 o 
  -8   2   5     5074.17     5069.64     58.13 o 
  -6   2   5        5.23        9.67      2.16 o 
  -4   2   5      429.86      468.19      9.46 o 
  -2   2   5       25.64       28.61      3.13 o 
   0   2   5      116.84      127.84      5.48 o 
   2   2   5      286.61      244.42     22.71 o 
   4   2   5    18889.49    19755.02    262.54 o 
   6   2   5     2396.87     3259.77     83.30 o 
   8   2   5      902.77     1051.13     20.36 o 
  10   2   5     2251.01     2560.50     71.88 o 
  12   2   5       11.06        9.49      6.78 o 
  14   2   5      285.68      273.79     22.38 o 
  16   2   5      325.51      362.11     17.63 o 
  18   2   5        6.37       15.60      4.79 o 
  20   2   5        2.45        8.45      3.76 o 
  22   2   5        8.44       13.40      2.41 o 
  24   2   5        6.40        4.81      2.33 o 
  26   2   5       31.88       31.76      2.72 o 
  28   2   5       14.21       21.72      2.58 o 
  30   2   5       19.52       19.37      2.88 o 
 -33   3   5       12.32       12.95      2.35 o 
 -31   3   5        0.58       -1.36      2.03 o 
 -29   3   5       78.94       86.87      3.80 o 
 -27   3   5      217.22      261.47      8.11 o 
 -25   3   5      910.53      806.39     14.17 o 
 -23   3   5      544.48      454.91     15.25 o 
 -21   3   5      324.72      311.79     14.29 o 
 -19   3   5       34.38       17.27      9.49 o 
 -17   3   5        5.54        1.25      3.59 o 
 -15   3   5       70.91      100.95      8.45 o 
 -13   3   5      987.96     1061.81     21.90 o 
 -11   3   5      128.53      175.43      6.59 o 
  -9   3   5        0.03        0.10      2.48 o 
  -7   3   5     1079.68      957.78     19.01 o 
  -5   3   5      185.63      226.03      9.80 o 
  -3   3   5      695.53      707.93     15.39 o 
  -1   3   5     2034.88     1945.89     32.36 o 
   1   3   5      204.92      221.81     10.04 o 
   3   3   5        0.66        0.03      2.93 o 
   5   3   5      484.05      440.69     12.15 o 
   7   3   5      191.69      168.86     12.88 o 
   9   3   5      379.51      383.41     14.29 o 
  11   3   5      895.73      775.75     27.12 o 
  13   3   5       99.93       50.18      8.14 o 
  15   3   5      175.19      211.04      7.91 o 
  17   3   5      242.46      218.41      8.25 o 
  19   3   5       92.43       85.30      4.10 o 
  21   3   5        1.63        1.47      2.22 o 
  23   3   5       12.66       21.35      2.50 o 
  25   3   5       97.49       90.57      3.03 o 
  27   3   5        4.35        1.96      1.78 o 
 -30   4   5       26.49       20.89      2.35 o 
 -28   4   5        3.00        3.15      1.56 o 
 -26   4   5      212.68      191.14      4.52 o 
 -24   4   5       32.85       28.58      2.93 o 
 -22   4   5       27.34       36.29      2.82 o 
 -20   4   5      944.50      927.66     16.66 o 
 -18   4   5      273.76      283.83     12.36 o 
 -16   4   5      235.93      219.70     17.63 o 
 -14   4   5      362.78      293.46      9.90 o 
 -12   4   5      440.66      425.11     16.27 o 
 -10   4   5       76.79       76.41      5.71 o 
  -8   4   5        7.57       10.85      3.84 o 
  -6   4   5        2.36        3.03      2.65 o 
  -4   4   5       19.90       24.53      3.76 o 
  -2   4   5       44.57       32.28      3.90 o 
   0   4   5      413.05      354.25      9.98 o 
   2   4   5      396.32      303.03     10.74 o 
   4   4   5       49.43       34.30      5.75 o 
   6   4   5      290.19      242.76     16.27 o 
   8   4   5      619.01      519.48     16.30 o 
  10   4   5     1267.02     1243.13     29.24 o 
  12   4   5       38.56       28.14      3.64 o 
  14   4   5       54.82       49.91      3.43 o 
  16   4   5       85.94       75.35      3.99 o 
  18   4   5       17.81       28.46      2.85 o 
  20   4   5      127.36      138.25      5.07 o 
  22   4   5       52.72       50.31      3.13 o 
  24   4   5       16.57       13.56      1.82 o 
 -27   5   5        1.91        5.70      2.26 o 
 -25   5   5        0.83        1.45      1.33 o 
 -23   5   5       30.26       35.70      2.20 o 
 -21   5   5        7.28       10.60      2.26 o 
 -19   5   5        0.36       -1.55      1.74 o 
 -17   5   5      141.60      108.98      4.67 o 
 -15   5   5      181.03      189.19      5.72 o 
 -13   5   5        9.43       10.76      2.28 o 
 -11   5   5      107.16       98.93      3.83 o 
  -9   5   5       24.98       19.20      2.75 o 
  -7   5   5        1.74        0.29      2.14 o 
  -5   5   5       38.92       33.41      4.07 o 
  -3   5   5      269.14      265.59      7.52 o 
  -1   5   5      553.90      509.18      9.91 o 
   1   5   5        3.61        2.52      2.57 o 
   3   5   5      599.85      559.83      9.68 o 
   5   5   5        0.56        1.19      2.47 o 
   7   5   5        3.76        7.06      3.13 o 
   9   5   5      455.99      475.56      8.58 o 
  11   5   5        1.35        5.12      4.11 o 
  13   5   5      120.72      143.33      6.19 o 
  15   5   5        7.29        5.62      3.60 o 
  17   5   5        2.42        9.81      2.33 o 
  19   5   5       28.10       21.15      2.33 o 
  21   5   5        3.70        1.70      1.37 o 
 -20   6   5        6.36        7.19      1.60 o 
 -18   6   5        0.92        0.23      1.49 o 
 -16   6   5        3.51       -1.36      1.61 o 
 -14   6   5        6.02        7.05      1.61 o 
 -12   6   5        0.32       -1.69      1.69 o 
 -10   6   5        1.16        0.55      1.80 o 
  -8   6   5       12.81       15.29      2.16 o 
  -6   6   5       29.74       23.45      2.74 o 
  -4   6   5       60.01       73.41      3.77 o 
  -2   6   5      201.81      202.77      7.55 o 
   0   6   5      135.47      155.71      4.91 o 
   2   6   5        1.82       -0.76      1.95 o 
   4   6   5      169.62      172.28      6.70 o 
   6   6   5       60.76       58.38      3.28 o 
   8   6   5       43.75       39.33      2.85 o 
  10   6   5       33.36       15.22      2.58 o 
  12   6   5        0.03        2.03      2.79 o 
  14   6   5       27.45       33.90      5.42 o 
  -7   7   5        2.06       -0.90      1.36 o 
  -5   7   5        0.54        0.90      2.13 o 
  -3   7   5        0.04       -0.45      1.21 o 
  -1   7   5       57.08       76.27      4.24 o 
   1   7   5        2.68        2.03      2.03 o 
   3   7   5        9.22       12.21      2.71 o 
 -36   0   6        6.02        5.42      2.71 o 
 -34   0   6        0.04        0.00      3.25 o 
 -32   0   6      114.98      115.56     11.53 o 
 -30   0   6      578.15      582.95     16.60 o 
 -28   0   6      468.52      437.01     13.68 o 
 -26   0   6     1038.48      980.53     33.90 o 
 -24   0   6       62.55       86.80     10.85 o 
 -22   0   6       64.71       90.48      8.01 o 
 -20   0   6        0.71       23.06      9.49 o 
 -18   0   6     1691.68     1900.04     70.52 o 
 -16   0   6     1114.05     1306.02     51.54 o 
 -14   0   6     4184.98     4318.14    136.98 o 
 -12   0   6      620.54      782.94     19.81 o 
 -10   0   6     1055.92     1122.63     19.53 o 
  -8   0   6     5404.25     6078.63    101.48 o 
  -4   0   6    23610.64    24961.64    485.33 o 
  -2   0   6     4972.71     4197.55     86.00 o 
   0   0   6    10196.10    10439.43    206.32 o 
   2   0   6    15491.92    15613.03    304.47 o 
   4   0   6    17185.22    18343.25    356.62 o 
   6   0   6    10915.48    10213.98    202.64 o 
   8   0   6     1829.59     1795.61     51.54 o 
  10   0   6     1722.01     2365.21     66.45 o 
  12   0   6      432.19      412.28     20.34 o 
  14   0   6       81.82      138.33     14.92 o 
  16   0   6     1537.00     1622.01     54.25 o 
  18   0   6     1560.98     1238.21     39.33 o 
  20   0   6     3089.13     3006.69     78.66 o 
  22   0   6      826.65      813.14     16.34 o 
  24   0   6        2.13        4.07      3.13 o 
  26   0   6        1.01        1.85      2.54 o 
  28   0   6       37.21       34.55      4.31 o 
 -35   1   6        0.41       -1.36      2.88 o 
 -33   1   6        7.58       -1.07      2.30 o 
 -31   1   6      113.32      105.51      4.54 o 
 -29   1   6      291.79      331.87      6.26 o 
 -27   1   6       60.09       55.91      3.74 o 
 -25   1   6     1222.64     1093.51     34.58 o 
 -23   1   6        5.47        2.54      3.47 o 
 -21   1   6      137.00      133.67     11.73 o 
 -19   1   6      289.39      289.49     11.10 o 
 -17   1   6       28.21       34.91      4.92 o 
 -15   1   6      383.84      370.97     11.60 o 
 -13   1   6      277.44      250.76      7.72 o 
 -11   1   6     4721.21     5222.05     61.62 o 
  -9   1   6      169.39      142.36      4.76 o 
  -7   1   6     2523.09     2492.13     44.77 o 
  -5   1   6    16570.07    16736.86    326.06 o 
  -3   1   6      131.59      215.23      8.77 o 
  -1   1   6     2707.42     2761.90     37.09 o 
   1   1   6    10510.06    10542.91    157.87 o 
   3   1   6      316.64      302.50      7.50 o 
   5   1   6    10783.19    11910.01    169.77 o 
   7   1   6      103.05       63.42      5.75 o 
   9   1   6     1691.42     1801.04     37.40 o 
  11   1   6      964.49      753.64     20.60 o 
  13   1   6       20.23       22.98      5.42 o 
  15   1   6      237.71      207.45     18.53 o 
  19   1   6      145.03      139.28     23.73 o 
  21   1   6        2.69       -0.16      2.12 o 
  23   1   6      988.23      949.92     13.84 o 
  25   1   6      109.47       82.24      6.27 o 
  27   1   6       89.69      123.88      4.36 o 
  29   1   6        2.82       -0.27      2.26 o 
 -34   2   6      244.54      272.24      7.05 o 
 -32   2   6        8.79       14.10      2.71 o 
 -30   2   6       32.72       23.75      2.81 o 
 -28   2   6       32.49       33.13      3.24 o 
 -26   2   6        4.01        4.69      2.33 o 
 -24   2   6      125.17      135.62     12.21 o 
 -22   2   6      144.98      114.35      9.49 o 
 -20   2   6      290.34      276.48      8.63 o 
 -18   2   6     1726.64     1829.35     30.47 o 
 -16   2   6     1837.55     1707.15     32.90 o 
 -14   2   6     8457.92     9139.19    102.90 o 
 -12   2   6     1277.71     1358.52     27.43 o 
 -10   2   6    23264.28    25803.35    313.00 o 
  -8   2   6      166.04      152.46      5.38 o 
  -6   2   6     1215.37     1219.75     23.59 o 
  -4   2   6       98.71      125.05     10.16 o 
  -2   2   6     4652.55     5295.20     75.16 o 
   0   2   6    13727.77    14155.05    166.11 o 
   2   2   6     1826.98     1771.95     44.89 o 
   4   2   6      667.75      685.06     17.72 o 
   6   2   6       22.38       46.36      9.49 o 
   8   2   6      617.73      684.93     22.38 o 
  10   2   6       31.57       52.43      6.78 o 
  12   2   6      531.87      546.55     25.77 o 
  14   2   6      506.09      528.89     18.31 o 
  16   2   6      112.06       75.09      6.83 o 
  18   2   6       18.02        6.47      3.59 o 
  20   2   6      119.07      143.87      4.70 o 
  22   2   6      386.33      433.04      8.07 o 
  24   2   6       40.38       29.33      3.13 o 
  26   2   6      136.90       99.71      4.94 o 
  28   2   6      128.59      111.62      4.57 o 
 -33   3   6        1.64        0.54      2.26 o 
 -31   3   6       97.27       89.20      4.92 o 
 -29   3   6       20.79       25.25      3.77 o 
 -27   3   6        1.22        5.26      2.52 o 
 -25   3   6      230.28      241.62      7.53 o 
 -23   3   6        1.43        4.38      3.87 o 
 -21   3   6       54.47       75.20     12.21 o 
 -19   3   6      319.53      262.19     12.71 o 
 -17   3   6     1551.24     1399.19     34.03 o 
 -15   3   6      141.06      148.00     12.83 o 
 -13   3   6      297.79      243.15      9.40 o 
 -11   3   6        0.81        1.94      2.30 o 
  -9   3   6      134.32      164.40     10.48 o 
  -7   3   6        6.05       12.69      4.36 o 
  -5   3   6     8781.12     9004.19    125.53 o 
  -3   3   6       54.25       89.25      5.23 o 
  -1   3   6      163.62      212.49      7.10 o 
   1   3   6       95.16      100.76      5.73 o 
   3   3   6      270.47      214.20     15.96 o 
   5   3   6       68.29       56.07      5.37 o 
   7   3   6      357.71      341.76     17.63 o 
   9   3   6      169.26      166.81     12.21 o 
  11   3   6      398.26      325.49     17.63 o 
  13   3   6        2.24        6.99      3.59 o 
  15   3   6        5.21        8.73      4.11 o 
  17   3   6      103.41       98.56      4.51 o 
  19   3   6      146.56      142.61      5.81 o 
  21   3   6        1.11       -1.56      2.22 o 
  23   3   6       46.78       27.99      2.54 o 
  25   3   6       30.58       34.54      2.16 o 
  27   3   6        0.32       -0.45      1.57 o 
 -30   4   6        0.24       -1.73      1.73 o 
 -28   4   6        5.17        6.13      1.67 o 
 -26   4   6       10.91       11.56      2.14 o 
 -24   4   6       57.82       48.02      2.85 o 
 -22   4   6       27.72       36.31      2.70 o 
 -20   4   6       40.41       45.12      3.24 o 
 -18   4   6      203.05      214.42      8.85 o 
 -16   4   6      404.75      347.52     10.91 o 
 -14   4   6      107.19      126.31     11.78 o 
 -12   4   6      185.54      182.24      8.07 o 
 -10   4   6        9.26       11.11      3.41 o 
  -8   4   6       37.32       30.35      4.99 o 
  -6   4   6      133.48      125.19      6.15 o 
  -4   4   6       10.46        6.92      2.84 o 
  -2   4   6       11.69        4.13      2.74 o 
   0   4   6      634.08      624.44     12.13 o 
   2   4   6      236.55      244.93     11.73 o 
   4   4   6      136.16      118.09      9.45 o 
   6   4   6        3.03       27.02      5.75 o 
   8   4   6        1.23       -2.11      6.78 o 
  10   4   6     1235.72     1258.70     23.46 o 
  12   4   6        2.43        2.84      2.15 o 
  14   4   6       35.40       35.37      3.45 o 
  16   4   6       11.36        9.28      2.60 o 
  18   4   6       14.79       22.55      2.74 o 
  20   4   6       38.43       41.22      4.56 o 
  22   4   6        3.03        3.35      1.71 o 
  24   4   6        2.94        2.44      1.21 o 
 -27   5   6        0.13        0.68      1.92 o 
 -25   5   6        2.50        7.07      2.06 o 
 -23   5   6       32.29       44.01      2.19 o 
 -21   5   6        1.47       -0.05      1.86 o 
 -19   5   6       89.37       84.11      3.14 o 
 -17   5   6        8.22       11.37      1.89 o 
 -15   5   6       43.96       47.18      2.43 o 
 -13   5   6      474.48      446.08      6.74 o 
 -11   5   6      519.72      492.04      7.06 o 
  -9   5   6      372.61      390.28      6.55 o 
  -7   5   6       17.51       21.15      3.45 o 
  -5   5   6       12.98        6.04      2.81 o 
  -3   5   6       29.59       30.59      3.67 o 
  -1   5   6      137.64      140.47      4.35 o 
   1   5   6     1451.09     1393.81     16.30 o 
   3   5   6      312.00      317.86      6.34 o 
   5   5   6     1473.02     1575.22     18.77 o 
   7   5   6       13.91        1.87      2.36 o 
   9   5   6       23.05       50.64      3.86 o 
  11   5   6      483.15      573.07     10.64 o 
  13   5   6        0.01        0.15      2.58 o 
  15   5   6        1.12        4.80      2.48 o 
  17   5   6        5.86       16.81      2.26 o 
  19   5   6       30.84       38.41      2.71 o 
 -20   6   6       37.04       45.72      2.46 o 
 -18   6   6        0.01       -1.38      1.38 o 
 -16   6   6       22.50       24.35      2.14 o 
 -14   6   6        0.18       -1.31      1.35 o 
 -12   6   6        9.35        7.12      1.50 o 
 -10   6   6        4.24        3.22      1.61 o 
  -8   6   6      107.50      107.66      5.66 o 
  -6   6   6       77.25       77.20      4.06 o 
  -4   6   6        9.24        8.33      1.81 o 
  -2   6   6      425.41      469.22      7.87 o 
   0   6   6        1.70        0.47      1.75 o 
   2   6   6       19.36       17.50      2.58 o 
   4   6   6        2.80        1.98      2.08 o 
   6   6   6        3.48        3.27      2.12 o 
   8   6   6        7.52        7.11      3.22 o 
  10   6   6        0.01        4.97      4.26 o 
  12   6   6        3.75        4.07      4.07 o 
  -7   7   6       20.97       20.34      4.07 o 
  -5   7   6        0.00       -1.81      3.39 o 
  -3   7   6        0.06       -1.36      1.36 o 
  -1   7   6        7.18       16.27      2.71 o 
 -37   1   7        1.08        1.36      2.71 o 
 -35   1   7       15.09       10.85      2.88 o 
 -33   1   7        0.28        1.54      2.16 o 
 -31   1   7       71.33       81.47      4.29 o 
 -29   1   7       90.55       81.47      4.29 o 
 -27   1   7      297.72      237.77      7.12 o 
 -25   1   7       47.25       44.90      5.30 o 
 -23   1   7       88.82       88.79      9.74 o 
 -21   1   7       52.94       45.40      6.23 o 
 -19   1   7       14.14       34.43      4.55 o 
 -15   1   7     8471.07     9355.19    108.73 o 
 -13   1   7    20150.26    21057.08    235.75 o 
 -11   1   7      237.44      277.76      7.93 o 
  -9   1   7      250.74      202.64      8.61 o 
  -7   1   7     3180.60     3396.05     60.04 o 
  -5   1   7      421.82      373.18     14.76 o 
  -3   1   7      777.43      770.58     14.68 o 
  -1   1   7     8747.03     8297.07    106.38 o 
   1   1   7     1078.72     1106.65     18.08 o 
   3   1   7      751.42      580.70     16.52 o 
   5   1   7     4833.04     5034.61     72.03 o 
   7   1   7       27.29       11.53      3.84 o 
   9   1   7       30.78       50.18      5.75 o 
  11   1   7      399.09      337.00     14.92 o 
  13   1   7        0.26       12.58      5.21 o 
  15   1   7       82.95       72.66      7.49 o 
  17   1   7      695.92      707.95     19.18 o 
  19   1   7      124.19      114.63      8.63 o 
  21   1   7     1202.70     1229.13     16.52 o 
  23   1   7      207.91      263.38      6.55 o 
  25   1   7      246.50      260.46      6.50 o 
  27   1   7       37.63       32.08      3.72 o 
  29   1   7       26.77       23.06      4.07 o 
 -36   2   7       36.47       52.89      5.42 o 
 -34   2   7       10.38       13.37      3.39 o 
 -32   2   7        0.77        1.07      2.30 o 
 -30   2   7       97.67      108.45      5.05 o 
 -28   2   7      370.97      375.95      9.39 o 
 -26   2   7        0.14        0.16      2.12 o 
 -24   2   7      442.02      422.60     23.73 o 
 -22   2   7      961.84      939.27     22.17 o 
 -20   2   7      261.43      251.44     10.79 o 
 -18   2   7     1460.85     1505.81     26.57 o 
 -16   2   7     4317.37     3872.60     91.26 o 
 -14   2   7      560.54      436.10     19.04 o 
 -12   2   7       76.61      110.38      6.66 o 
 -10   2   7     2055.51     1702.19     31.15 o 
  -8   2   7      931.98      991.45     20.34 o 
  -6   2   7      492.23      726.82     16.36 o 
  -4   2   7        0.01        5.42      2.03 o 
  -2   2   7        0.13        1.81      2.35 o 
   0   2   7     1737.39     1810.96     36.91 o 
   2   2   7     1036.09     1135.87     25.89 o 
   4   2   7      261.55      253.64     10.55 o 
   6   2   7     3178.20     3111.12     84.08 o 
   8   2   7      309.80      433.72     21.70 o 
  10   2   7     1071.16      962.57     25.40 o 
  12   2   7      556.77      570.60     42.72 o 
  14   2   7      314.14      304.01     10.42 o 
  16   2   7      119.19      150.54      9.59 o 
  18   2   7      219.73      209.60      5.10 o 
  20   2   7        2.71        1.54      1.95 o 
  22   2   7      229.84      256.06      5.46 o 
  24   2   7        5.07        3.03      2.12 o 
  26   2   7       34.57       38.54      2.52 o 
  28   2   7        5.50       10.85      4.07 o 
 -33   3   7        0.17       -0.68      2.88 o 
 -31   3   7        0.29        4.07      2.54 o 
 -29   3   7       68.66       50.71      3.68 o 
 -27   3   7      269.42      304.21      6.41 o 
 -25   3   7      394.27      368.89      8.18 o 
 -23   3   7       69.38       79.04      4.71 o 
 -21   3   7       74.42       77.53     13.56 o 
 -19   3   7      217.56      190.88     34.58 o 
 -17   3   7       68.38       63.11      5.97 o 
 -15   3   7       50.70       32.25      4.21 o 
 -13   3   7      172.50      195.73      7.23 o 
 -11   3   7        0.24        0.18      2.16 o 
  -9   3   7       53.68       80.92      4.81 o 
  -7   3   7     1805.68     1862.81     24.64 o 
  -5   3   7      467.06      404.48     21.50 o 
  -3   3   7     1120.20     1079.49     18.62 o 
  -1   3   7      911.06     1048.15     31.17 o 
   1   3   7       61.54       70.01      4.40 o 
   3   3   7       21.50       11.29      7.46 o 
   5   3   7      199.50      211.57     14.92 o 
   7   3   7       18.28       18.99      6.78 o 
   9   3   7      136.66      135.62     12.21 o 
  11   3   7       73.64       98.86      8.67 o 
  13   3   7        6.69       -0.77      3.34 o 
  15   3   7       22.01       17.12      2.65 o 
  17   3   7      895.05      844.09     11.64 o 
  19   3   7        9.62       24.08      2.96 o 
  21   3   7        2.78        0.53      2.18 o 
  23   3   7        5.14        2.17      1.82 o 
  25   3   7       10.77        7.59      1.82 o 
 -30   4   7        0.66       -1.16      2.51 o 
 -28   4   7       75.96       86.76      5.70 o 
 -26   4   7       15.72       11.41      1.78 o 
 -24   4   7      110.34      148.56      4.09 o 
 -22   4   7       10.95        7.22      2.29 o 
 -20   4   7        6.88        5.47      2.06 o 
 -18   4   7        0.97        8.40      2.27 o 
 -16   4   7      193.31      175.11      8.07 o 
 -14   4   7       96.59       81.39      5.97 o 
 -12   4   7      211.00      250.04      8.85 o 
 -10   4   7       25.82       47.34      4.48 o 
  -8   4   7        1.05        1.21      2.45 o 
  -6   4   7       29.30       35.18      4.31 o 
  -4   4   7       24.74       24.43      4.11 o 
  -2   4   7      679.01      662.51     14.08 o 
   0   4   7        3.52       11.40      3.29 o 
   2   4   7      858.94      751.59     17.52 o 
   4   4   7      589.75      582.62     21.70 o 
   6   4   7     1981.26     2016.61     63.06 o 
   8   4   7       28.09       37.55      5.18 o 
  10   4   7      212.32      195.90      5.97 o 
  12   4   7       68.65       60.00      3.75 o 
  14   4   7      103.44      116.44      4.30 o 
  16   4   7       14.05        9.74      2.45 o 
  18   4   7        5.96        3.59      2.22 o 
  20   4   7        9.70        9.99      1.90 o 
  22   4   7        7.78       13.88      1.82 o 
 -27   5   7        6.53        8.41      2.26 o 
 -25   5   7        8.42       13.29      1.72 o 
 -23   5   7        3.20        3.03      1.39 o 
 -21   5   7       17.35       21.60      2.43 o 
 -19   5   7       80.41       95.02      3.07 o 
 -17   5   7       49.99       58.22      2.67 o 
 -15   5   7       49.24       60.72      2.80 o 
 -13   5   7       78.94       64.46      2.83 o 
 -11   5   7       64.52       57.04      2.59 o 
  -9   5   7       43.32       30.15      2.32 o 
  -7   5   7        1.74        3.96      1.76 o 
  -5   5   7       29.01       31.30      2.88 o 
  -3   5   7       41.11       39.36      2.55 o 
  -1   5   7      226.75      213.57      4.84 o 
   1   5   7       17.38       22.63      2.49 o 
   3   5   7      433.62      463.14      8.31 o 
   5   5   7      135.21       93.65      3.98 o 
   7   5   7        3.28        4.07      2.50 o 
   9   5   7      358.48      496.41      7.97 o 
  11   5   7       17.31       28.89      5.34 o 
  13   5   7        9.82       19.25      3.17 o 
  15   5   7        0.93        4.59      2.48 o 
  17   5   7       15.16       13.53      2.30 o 
  19   5   7       13.07       17.63      3.39 o 
 -20   6   7        9.38        9.61      1.79 o 
 -18   6   7        2.86        0.25      1.46 o 
 -16   6   7        8.39        6.78      1.46 o 
 -14   6   7       13.70       14.54      1.68 o 
 -12   6   7        3.74        1.16      1.50 o 
 -10   6   7        1.50        5.09      2.02 o 
  -8   6   7       36.92       39.81      3.03 o 
  -6   6   7      180.28      179.66      4.55 o 
  -4   6   7       69.36       72.50      3.33 o 
  -2   6   7        0.44        7.20      1.95 o 
   0   6   7       11.20        8.14      2.35 o 
   2   6   7       82.54       87.91      3.71 o 
   4   6   7        0.04       -1.06      1.67 o 
   6   6   7       29.25       22.13      3.98 o 
   8   6   7        3.25        4.52      3.13 o 
  10   6   7        1.86        2.71      4.07 o 
  12   6   7        6.63        1.36      4.07 o 
 -36   0   8       14.07       20.34      4.07 o 
 -34   0   8      126.56      128.08      9.49 o 
 -32   0   8      391.78      433.70     13.32 o 
 -30   0   8       14.09       17.63      5.42 o 
 -28   0   8       78.14       83.46      7.14 o 
 -26   0   8       14.18       17.63      6.78 o 
 -24   0   8       51.21       53.93      6.98 o 
 -22   0   8       20.87        5.02      7.77 o 
 -20   0   8      149.23      265.82     21.70 o 
 -18   0   8      187.35      170.88     16.27 o 
 -16   0   8     8640.74     9409.31    286.16 o 
 -14   0   8     5909.71     5841.15    183.09 o 
 -12   0   8     4750.07     5449.21    169.52 o 
 -10   0   8     4715.60     4513.49    632.67 o 
  -8   0   8      214.34      237.17      9.64 o 
  -6   0   8     2743.24     2316.18     35.06 o 
  -4   0   8     8904.16     9689.80    148.25 o 
  -2   0   8    13488.30    12741.04    193.01 o 
   0   0   8       10.47       13.11      3.02 o 
   2   0   8      628.03      830.36     24.23 o 
   4   0   8        5.10        0.00      5.42 o 
   6   0   8     1985.85     2639.16     71.88 o 
   8   0   8        0.42       44.75      8.14 o 
  10   0   8     1747.67     1723.73     54.25 o 
  12   0   8     2951.93     3136.89     88.15 o 
  14   0   8       53.23       59.09      6.78 o 
  16   0   8      135.71      146.47     13.56 o 
  18   0   8     1061.61     1108.01     36.62 o 
  20   0   8     1375.78     1381.37     28.58 o 
  22   0   8      611.54      601.22     16.95 o 
  24   0   8      233.23      215.38      9.45 o 
  26   0   8      250.75      314.34     10.42 o 
 -37   1   8        0.01        1.36      2.71 o 
 -35   1   8      189.36      196.46     11.53 o 
 -33   1   8        5.49        5.52      2.16 o 
 -31   1   8        3.73        6.95      2.52 o 
 -29   1   8       33.69       42.60      3.38 o 
 -27   1   8       24.94       14.57      3.00 o 
 -25   1   8        0.49       -2.09      3.08 o 
 -23   1   8       16.50        2.31      3.19 o 
 -21   1   8       55.19       60.24      4.46 o 
 -19   1   8     1667.09     1556.15     31.64 o 
 -17   1   8     4386.38     4867.67     82.62 o 
 -15   1   8    10538.56    11907.59    155.17 o 
 -13   1   8      355.58      389.68     10.23 o 
 -11   1   8      785.95      958.54     16.43 o 
  -9   1   8      231.56      253.18     10.96 o 
  -7   1   8      371.98      347.48     10.89 o 
  -5   1   8     3360.20     3500.42     50.99 o 
  -3   1   8     1530.39     1497.11     24.72 o 
  -1   1   8      556.15      326.28     18.99 o 
   1   1   8     2776.96     3112.52     43.64 o 
   3   1   8     5082.18     5973.12    110.38 o 
   5   1   8      784.22      669.90     42.04 o 
   7   1   8      274.57      254.63     11.00 o 
   9   1   8       15.73       30.65      5.75 o 
  11   1   8      387.42      415.97     15.80 o 
  13   1   8       64.46       64.20      5.05 o 
  15   1   8     1238.87     1236.57     22.96 o 
  17   1   8       83.82       86.80     10.85 o 
  19   1   8      282.85      266.44      8.61 o 
  21   1   8      439.35      452.18      9.88 o 
  23   1   8        7.84        2.25      2.94 o 
  25   1   8        0.18       -0.58      2.30 o 
  27   1   8        7.77        0.00      4.07 o 
 -36   2   8      121.55      126.13      6.78 o 
 -34   2   8       38.61       41.38      3.84 o 
 -32   2   8      878.32      864.04     27.80 o 
 -30   2   8      629.05      594.06     12.68 o 
 -28   2   8      252.58      258.30      8.54 o 
 -26   2   8      458.09      440.59      8.56 o 
 -24   2   8      262.35      240.17     13.02 o 
 -22   2   8      154.81      182.98     12.12 o 
 -20   2   8     4931.82     5133.71     96.80 o 
 -18   2   8     1498.77     1852.88     36.07 o 
 -16   2   8      270.12      288.28      9.55 o 
 -14   2   8      176.82      219.81      9.52 o 
 -12   2   8     4371.10     4481.15     71.23 o 
 -10   2   8     1672.04     1719.92     31.64 o 
  -8   2   8      374.47      303.79     16.27 o 
  -6   2   8     3483.71     3280.65     86.80 o 
  -4   2   8      260.61      218.35     13.56 o 
  -2   2   8     1511.08     1410.74     30.69 o 
   0   2   8      224.96      224.00     14.24 o 
   2   2   8     1650.91     1694.11     36.44 o 
   4   2   8      106.32       87.67     12.88 o 
   6   2   8      869.30      786.60     31.19 o 
   8   2   8      265.74      300.67     12.92 o 
  10   2   8       63.24       44.16      7.85 o 
  12   2   8      185.50      219.70     14.92 o 
  14   2   8      404.18      361.27     13.23 o 
  16   2   8      179.76      203.73     11.00 o 
  18   2   8       44.13       46.48      3.06 o 
  20   2   8        0.14        4.75      2.18 o 
  22   2   8       11.62        7.91      2.21 o 
  24   2   8        3.94        7.29      2.94 o 
  26   2   8       17.57       10.17      2.88 o 
 -33   3   8       22.04       20.34      4.07 o 
 -31   3   8       22.91       14.24      3.84 o 
 -29   3   8      273.40      287.62     10.04 o 
 -27   3   8      271.39      285.96      8.85 o 
 -25   3   8      572.99      606.80     12.42 o 
 -23   3   8      149.08      168.72      7.05 o 
 -21   3   8      650.72      625.21     31.19 o 
 -19   3   8       78.87       65.43      6.70 o 
 -17   3   8        0.07        7.42      4.08 o 
 -15   3   8      976.14      959.00     19.77 o 
 -13   3   8      557.38      477.57     11.28 o 
 -11   3   8      435.55      418.54     10.96 o 
  -9   3   8      556.62      462.45      9.74 o 
  -7   3   8       11.56       20.22      3.24 o 
  -5   3   8      149.23      230.68      7.86 o 
  -3   3   8     3110.04     2664.91     32.41 o 
  -1   3   8     2340.48     2200.23     31.66 o 
   1   3   8      351.88      382.38     11.77 o 
   3   3   8       42.59       79.21      7.49 o 
   5   3   8     1441.29     1253.64     38.65 o 
   7   3   8      633.02      591.30     24.41 o 
   9   3   8        9.49        0.29      3.34 o 
  11   3   8       17.59       20.46      4.28 o 
  13   3   8        7.44       10.05      3.17 o 
  15   3   8       93.27       99.60      3.49 o 
  17   3   8      145.88      138.54      4.75 o 
  19   3   8      504.97      596.38      8.97 o 
  21   3   8       24.29       17.86      2.43 o 
  23   3   8        0.10        3.53      1.82 o 
  25   3   8        5.98        3.05      1.36 o 
 -30   4   8       28.25       23.78      2.54 o 
 -28   4   8       17.44       11.78      2.84 o 
 -26   4   8       52.94       37.70      4.35 o 
 -24   4   8        9.55       14.37      2.74 o 
 -22   4   8      140.78      154.03      4.11 o 
 -20   4   8       31.03       33.37      2.39 o 
 -18   4   8       85.21       93.07      3.21 o 
 -16   4   8        9.32       17.26      2.25 o 
 -14   4   8      272.48      210.71      9.98 o 
 -12   4   8       97.23       96.56      4.75 o 
 -10   4   8        4.97        5.82      2.41 o 
  -8   4   8       38.76       39.03      4.12 o 
  -6   4   8      371.22      305.23      9.46 o 
  -4   4   8        4.51       -1.53      2.62 o 
  -2   4   8      195.72      135.00      6.84 o 
   0   4   8       61.87       27.67      3.86 o 
   2   4   8        0.63        2.98      4.11 o 
   4   4   8       43.80       47.51      6.71 o 
   6   4   8      417.38      466.53     15.80 o 
   8   4   8       98.40      131.76      5.12 o 
  10   4   8      302.82      271.96      5.38 o 
  12   4   8       99.53      111.32      4.75 o 
  14   4   8        8.23        5.50      2.04 o 
  16   4   8       16.03       29.63      2.52 o 
  18   4   8       43.98       29.87      2.62 o 
  20   4   8        9.04        4.88      1.82 o 
  22   4   8       51.24       65.87      3.97 o 
 -27   5   8        3.28        2.71      2.71 o 
 -25   5   8        7.06       11.57      1.78 o 
 -23   5   8        9.26        8.04      1.54 o 
 -21   5   8       40.34       36.88      2.17 o 
 -19   5   8      297.75      300.43      4.74 o 
 -17   5   8      267.27      247.97      4.89 o 
 -15   5   8        3.46        4.74      1.50 o 
 -13   5   8        0.13       -0.87      1.50 o 
 -11   5   8      144.48      145.02      3.73 o 
  -9   5   8        5.41        4.34      2.09 o 
  -7   5   8        3.15        4.37      1.66 o 
  -5   5   8        0.16       -1.75      1.84 o 
  -3   5   8      168.73      161.12      4.61 o 
  -1   5   8        0.02       -1.56      1.56 o 
   1   5   8       17.56        6.76      2.41 o 
   3   5   8     1691.76     1621.18     19.31 o 
   5   5   8        2.48       10.40      2.76 o 
   7   5   8      503.02      546.88      8.50 o 
   9   5   8       47.22       51.83      3.00 o 
  11   5   8       17.83       27.36      2.89 o 
  13   5   8        9.40       10.08      3.11 o 
  15   5   8        0.28       -2.03      2.03 o 
  17   5   8        1.49        1.55      2.28 o 
 -20   6   8        2.49       -1.02      1.11 o 
 -18   6   8        0.16        3.55      1.38 o 
 -16   6   8        8.23        4.49      1.51 o 
 -14   6   8        1.18        5.66      1.59 o 
 -12   6   8       17.02       15.80      1.81 o 
 -10   6   8       14.94       16.73      2.07 o 
  -8   6   8      201.17      228.11      7.08 o 
  -6   6   8      181.78      209.62      4.49 o 
  -4   6   8      280.71      307.91      6.57 o 
  -2   6   8      124.59      135.22      4.44 o 
   0   6   8      134.31      136.39      4.44 o 
   2   6   8        4.34        3.19      1.85 o 
   4   6   8        0.23       -1.54      1.54 o 
   6   6   8        3.42        9.37      2.43 o 
   8   6   8        7.66        9.49      5.42 o 
  10   6   8       38.51       33.90      5.42 o 
 -37   1   9      156.76      160.03      8.14 o 
 -35   1   9      206.43      194.73      7.67 o 
 -33   1   9        0.52        0.00      2.30 o 
 -31   1   9      104.56      118.96      5.50 o 
 -29   1   9      122.33      107.56      5.30 o 
 -27   1   9        0.46       -1.84      2.30 o 
 -25   1   9       65.15       77.43     12.12 o 
 -23   1   9        6.03       10.90      3.49 o 
 -21   1   9      458.73      489.50     12.22 o 
 -19   1   9      273.38      294.86     15.25 o 
 -17   1   9     1429.05     1429.19     28.50 o 
 -15   1   9        3.97        2.71      2.71 o 
 -13   1   9      270.78      247.10      8.48 o 
 -11   1   9     1696.10     1733.00     33.53 o 
  -9   1   9       40.40       32.52      3.49 o 
  -7   1   9      530.34      446.54     10.97 o 
  -5   1   9      590.51      391.77      9.97 o 
  -3   1   9     6353.89     7077.67     98.37 o 
  -1   1   9      622.11      685.81     18.68 o 
   1   1   9     6459.71     5964.03     84.54 o 
   3   1   9     5805.30     6317.34     90.02 o 
   5   1   9      186.75      267.89     11.51 o 
   7   1   9      431.32      543.31     31.87 o 
   9   1   9       13.79       14.92      4.79 o 
  11   1   9      417.92      327.92     10.69 o 
  13   1   9      849.39      746.37     29.16 o 
  15   1   9      348.65      357.58     15.23 o 
  17   1   9       45.77       56.21      4.21 o 
  19   1   9      912.30      801.84     13.67 o 
  21   1   9       38.95       37.05      3.92 o 
  23   1   9        3.65       -2.54      2.54 o 
  25   1   9        4.19        8.75      2.54 o 
  27   1   9        1.15        1.36      2.71 o 
 -34   2   9      118.25      112.22      6.10 o 
 -32   2   9       75.25       55.99      5.53 o 
 -30   2   9       28.30       23.53      3.59 o 
 -28   2   9      128.59      146.33      6.96 o 
 -26   2   9      822.09      770.28     14.44 o 
 -24   2   9      102.12       85.04      8.77 o 
 -22   2   9      804.73      729.66     19.49 o 
 -20   2   9      781.00      696.08     18.41 o 
 -18   2   9        5.59       15.31      4.57 o 
 -16   2   9        1.78       10.54      6.26 o 
 -14   2   9      858.33      926.64     15.56 o 
 -12   2   9      251.96      415.70     12.86 o 
 -10   2   9       13.80       20.31      4.11 o 
  -8   2   9     1136.55     1460.63     46.11 o 
  -6   2   9     1442.09     1437.57     44.75 o 
  -4   2   9      337.21      391.60     14.38 o 
  -2   2   9     2800.74     3684.77     68.56 o 
   0   2   9       17.98       35.23      5.75 o 
   2   2   9      452.52      443.87     15.80 o 
   4   2   9       30.96       27.23      5.42 o 
   6   2   9       10.01        8.14      6.78 o 
   8   2   9        0.07        2.52      3.34 o 
  10   2   9        4.45        2.62      3.34 o 
  12   2   9      125.73      105.40      5.91 o 
  14   2   9        9.26       18.67      8.14 o 
  16   2   9        2.21        5.05      2.04 o 
  18   2   9       45.16       37.11      2.92 o 
  20   2   9       40.08       49.80      4.65 o 
  22   2   9        0.38       -2.54      2.54 o 
  24   2   9        3.98       -0.45      1.78 o 
  26   2   9        1.98        4.07      2.71 o 
 -33   3   9       12.41       10.85      4.07 o 
 -31   3   9      106.41      101.12      6.78 o 
 -29   3   9      160.13      137.82      7.67 o 
 -27   3   9        0.01        1.36      3.56 o 
 -25   3   9      287.63      279.62      9.59 o 
 -23   3   9        3.54        0.43      1.95 o 
 -21   3   9     1243.89     1268.07     32.03 o 
 -19   3   9      618.83      556.12     14.07 o 
 -17   3   9      228.02      220.81      9.67 o 
 -15   3   9      158.29      149.82      7.75 o 
 -13   3   9       53.20       68.03      4.72 o 
 -11   3   9      198.75      166.10      7.56 o 
  -9   3   9      198.13      201.05      7.69 o 
  -7   3   9      396.89      387.23     20.31 o 
  -5   3   9     1016.82     1120.30     26.55 o 
  -3   3   9       21.34       23.02      5.75 o 
  -1   3   9       34.28       52.17      5.27 o 
   1   3   9      241.49      212.19     21.56 o 
   3   3   9      230.82      193.07      7.63 o 
   5   3   9     1216.95     1100.39     21.39 o 
   7   3   9      258.86      277.87      8.63 o 
   9   3   9        2.05       -0.49      3.10 o 
  11   3   9        3.40        3.76      3.59 o 
  13   3   9        9.78        2.86      2.06 o 
  15   3   9      312.43      332.61      7.49 o 
  17   3   9      290.28      274.75      6.72 o 
  19   3   9       48.01       35.49      3.28 o 
  21   3   9        0.02        2.17      1.82 o 
  23   3   9        0.97        0.81      2.11 o 
 -30   4   9        7.55        8.14      2.88 o 
 -28   4   9        0.85        4.19      2.54 o 
 -26   4   9       42.04       37.49      2.48 o 
 -24   4   9       23.39       23.69      2.32 o 
 -22   4   9      110.38      128.21      3.61 o 
 -20   4   9      299.61      291.69      5.22 o 
 -18   4   9       34.29       29.06      2.25 o 
 -16   4   9      514.73      512.55      9.05 o 
 -14   4   9        2.02        2.60      2.96 o 
 -12   4   9       78.94       76.86      4.83 o 
 -10   4   9       24.60       22.69      3.31 o 
  -8   4   9       34.04       21.90      3.68 o 
  -6   4   9      344.06      325.88      8.42 o 
  -4   4   9       29.56       22.45      4.33 o 
  -2   4   9      223.39      193.24      7.79 o 
   0   4   9       97.48       85.78      5.86 o 
   2   4   9       29.38       51.03      5.48 o 
   4   4   9      704.44      667.45     15.91 o 
   6   4   9       65.09       54.24      3.63 o 
   8   4   9      160.10      154.36      4.69 o 
  10   4   9      656.88      605.25      8.02 o 
  12   4   9       36.58       36.29      2.70 o 
  14   4   9        0.08        1.49      1.94 o 
  16   4   9       29.56       21.05      4.40 o 
  18   4   9        3.10        4.29      1.66 o 
  20   4   9        0.00        1.55      1.97 o 
 -27   5   9        1.69        0.00      2.71 o 
 -25   5   9        8.12        1.08      2.62 o 
 -23   5   9        8.38        3.04      1.69 o 
 -21   5   9      105.84      104.27      4.04 o 
 -19   5   9        3.42        3.68      1.49 o 
 -17   5   9        0.95        2.85      1.98 o 
 -15   5   9       32.44       31.78      3.11 o 
 -13   5   9       12.45        5.92      1.85 o 
 -11   5   9      156.15      182.61      4.17 o 
  -9   5   9      192.51      178.57      4.44 o 
  -7   5   9        1.45       -0.51      1.59 o 
  -5   5   9       47.09       51.78      3.08 o 
  -3   5   9        3.70       -0.25      1.67 o 
  -1   5   9       47.78       23.19      2.38 o 
   1   5   9       53.74       67.43      3.40 o 
   3   5   9      237.31      266.51      7.01 o 
   5   5   9        8.74       12.79      2.35 o 
   7   5   9      117.16      144.28      5.46 o 
   9   5   9       23.14       29.78      2.97 o 
  11   5   9       17.69       12.39      3.10 o 
  13   5   9        7.19        1.95      1.67 o 
  15   5   9       18.67       24.91      2.79 o 
 -20   6   9       25.55       13.56      4.07 o 
 -18   6   9       12.18        5.99      1.55 o 
 -16   6   9        9.62        8.82      1.63 o 
 -14   6   9        9.44       10.57      1.56 o 
 -12   6   9        8.13        7.48      1.71 o 
 -10   6   9        4.34        4.68      1.46 o 
  -8   6   9       43.44       43.92      3.74 o 
  -6   6   9      266.04      302.83      5.75 o 
  -4   6   9        5.08        2.26      2.35 o 
  -2   6   9      316.75      359.91      6.80 o 
   0   6   9        0.16        3.99      1.85 o 
   2   6   9        1.65       -0.18      1.67 o 
   4   6   9       80.89      101.25      3.20 o 
   6   6   9        0.86        1.28      1.65 o 
   8   6   9        0.21        4.07      3.39 o 
 -36   0  10        9.40        9.49      4.07 o 
 -34   0  10        0.90        0.39      3.25 o 
 -32   0  10      106.27      128.31     10.85 o 
 -30   0  10       61.22       50.01      6.18 o 
 -28   0  10       51.40       43.87      5.52 o 
 -26   0  10       31.54       20.34      6.78 o 
 -24   0  10      569.66      613.97     24.41 o 
 -22   0  10      720.85      686.62     21.55 o 
 -20   0  10     1069.29     1248.41     35.94 o 
 -18   0  10      117.87      261.75     21.70 o 
 -16   0  10      795.02      832.71     40.69 o 
 -14   0  10      204.17      187.16     16.27 o 
 -12   0  10      694.67     1049.70     44.75 o 
 -10   0  10       53.15      155.96     14.92 o 
  -8   0  10        0.45       17.92     12.22 o 
  -6   0  10        7.58       13.86      3.15 o 
  -4   0  10     1401.75     1308.40     26.02 o 
  -2   0  10    15021.12    15125.64    229.01 o 
   0   0  10      157.43      299.72     16.27 o 
   2   0  10     3564.60     3981.80    103.07 o 
   4   0  10     1936.36     1959.71     58.32 o 
   6   0  10     1315.41     1304.66     43.40 o 
   8   0  10      146.38      176.31     16.27 o 
  10   0  10     4342.30     4580.39    108.50 o 
  12   0  10     1995.95     1777.98     52.89 o 
  16   0  10     1385.20     1341.28     37.97 o 
  18   0  10      294.31      328.20     14.92 o 
  20   0  10       81.00       70.52      8.14 o 
  22   0  10      204.31      244.12     12.21 o 
  24   0  10      217.15      254.97     12.21 o 
  26   0  10       32.51       39.33      5.42 o 
 -35   1  10       26.08       25.25      3.84 o 
 -33   1  10       11.82        8.60      2.58 o 
 -31   1  10       11.31        6.08      2.58 o 
 -29   1  10       53.61       64.95      4.48 o 
 -27   1  10       12.03       23.26      3.19 o 
 -25   1  10      130.65      174.34     10.55 o 
 -23   1  10      661.79      701.77     15.54 o 
 -21   1  10      265.42      254.60      9.27 o 
 -19   1  10      101.94      105.18      9.41 o 
 -17   1  10       86.89      143.19     14.89 o 
 -15   1  10      396.19      404.13     11.14 o 
 -13   1  10       71.66       51.07      4.67 o 
 -11   1  10     1057.54      969.73     18.66 o 
  -9   1  10     1287.22     1326.66     23.15 o 
  -7   1  10     1372.81     1487.01     27.81 o 
  -5   1  10     1009.98     1078.37     21.92 o 
  -3   1  10     4973.09     5480.86     97.33 o 
  -1   1  10      780.32      780.54     21.10 o 
   1   1  10      466.59      471.44     15.34 o 
   3   1  10       21.96       79.73     12.88 o 
   5   1  10     2276.25     2021.96     42.67 o 
   7   1  10     1069.36      991.74     26.36 o 
   9   1  10        8.93        4.22      3.00 o 
  11   1  10     1466.46     1286.49     28.72 o 
  13   1  10        0.21        0.00      4.79 o 
  15   1  10       26.98        7.46      4.79 o 
  17   1  10      984.15      961.17     15.53 o 
  19   1  10       40.05       64.39      4.21 o 
  21   1  10       30.32       26.41      3.34 o 
  23   1  10       24.39       25.38      3.34 o 
  25   1  10        1.83        7.05      2.26 o 
 -36   2  10        0.79        0.00      2.71 o 
 -34   2  10       26.69       26.60      3.84 o 
 -32   2  10      114.74      122.66      5.37 o 
 -30   2  10      199.66      191.48      6.96 o 
 -28   2  10      144.82      120.40      6.50 o 
 -26   2  10        2.66       -0.58      2.57 o 
 -24   2  10      458.17      458.42     12.89 o 
 -22   2  10     1093.16     1074.73     35.31 o 
 -20   2  10     1482.67     1505.29     30.66 o 
 -18   2  10        5.31        4.79      2.89 o 
 -16   2  10     2451.36     2530.75     39.21 o 
 -14   2  10      241.66      206.08      7.03 o 
 -12   2  10      485.66      434.58     10.77 o 
 -10   2  10     1027.40      899.81     25.09 o 
  -8   2  10     2227.83     2123.15     44.11 o 
  -6   2  10      914.94      956.55     56.28 o 
  -4   2  10     1432.13     1384.66     40.69 o 
  -2   2  10     1790.19     1607.13     29.49 o 
   0   2  10      796.58      687.97     20.60 o 
   2   2  10     1291.66     1433.80     37.30 o 
   4   2  10      537.11      565.45     19.18 o 
   6   2  10        1.55        5.72      3.34 o 
   8   2  10      359.56      264.11     14.92 o 
  10   2  10        4.44        6.86      3.00 o 
  12   2  10      689.78      636.95     15.12 o 
  14   2  10      925.84     1015.75     12.41 o 
  16   2  10        0.11        2.96      2.14 o 
  18   2  10       50.39       43.44      4.20 o 
  20   2  10        4.48       -1.78      1.90 o 
  22   2  10        0.20       -0.48      1.85 o 
  24   2  10        0.05        0.34      1.73 o 
 -33   3  10        0.11        4.07      4.07 o 
 -31   3  10       31.28       29.93      4.75 o 
 -29   3  10       78.41       91.67      6.71 o 
 -27   3  10       68.17       75.10     10.03 o 
 -25   3  10      685.51      633.64     17.97 o 
 -23   3  10      382.92      339.76     10.92 o 
 -21   3  10       27.95       38.81      6.59 o 
 -19   3  10      149.65      185.05      9.57 o 
 -17   3  10      208.64      222.08     12.23 o 
 -15   3  10        1.35        2.71      3.47 o 
 -13   3  10       74.72       76.72      4.76 o 
 -11   3  10       31.47       31.23      3.67 o 
  -9   3  10      191.29      171.64      6.80 o 
  -7   3  10       35.87       36.70      4.70 o 
  -5   3  10      609.30      662.42     14.69 o 
  -3   3  10     2700.27     2758.93     39.78 o 
  -1   3  10     4078.01     4400.45     51.89 o 
   1   3  10        3.51        7.95      3.76 o 
   3   3  10       34.56       24.46      5.42 o 
   5   3  10      282.66      241.72      8.29 o 
   7   3  10       41.08       45.59      5.68 o 
   9   3  10       50.64       37.81      4.50 o 
  11   3  10      229.61      253.40      5.38 o 
  13   3  10      179.61      166.50      4.78 o 
  15   3  10       42.83       72.49      3.52 o 
  17   3  10       65.10       41.02      4.58 o 
  19   3  10        5.87        4.14      1.90 o 
  21   3  10        9.09        5.27      1.78 o 
 -30   4  10        2.24       -0.68      1.92 o 
 -28   4  10       32.12       22.73      3.34 o 
 -26   4  10        0.00       -0.12      2.59 o 
 -24   4  10       40.03       37.05      2.67 o 
 -22   4  10        6.25        2.03      1.80 o 
 -20   4  10       11.20        6.73      2.03 o 
 -18   4  10        1.91        3.25      1.84 o 
 -16   4  10        2.77        3.70      2.27 o 
 -14   4  10      401.15      397.40      8.01 o 
 -12   4  10      451.67      395.36     11.06 o 
 -10   4  10        1.47       -3.09      3.09 o 
  -8   4  10       22.73       30.44      4.67 o 
  -6   4  10      204.53      242.45      9.06 o 
  -4   4  10       39.85       23.19      4.89 o 
  -2   4  10       36.15       28.65      6.07 o 
   0   4  10       14.06        2.40      3.59 o 
   2   4  10     1447.56     1688.52     21.12 o 
   4   4  10      137.41      161.31      4.93 o 
   6   4  10       26.31       34.23      2.90 o 
   8   4  10        0.99        3.25      2.16 o 
  10   4  10      657.90      750.16      9.49 o 
  12   4  10        1.25        2.83      1.74 o 
  14   4  10       97.20       76.51      6.07 o 
  16   4  10        0.07        0.09      2.16 o 
  18   4  10       18.48       15.25      2.35 o 
 -25   5  10        0.61        0.00      1.57 o 
 -23   5  10       11.27       10.61      1.69 o 
 -21   5  10       19.87       27.67      2.77 o 
 -19   5  10      362.63      351.10      5.93 o 
 -17   5  10        9.28        9.76      2.18 o 
 -15   5  10       92.10       96.16      3.21 o 
 -13   5  10        5.48        0.92      1.65 o 
 -11   5  10        1.15        2.94      1.58 o 
  -9   5  10      211.08      244.71      5.33 o 
  -7   5  10        8.65       13.39      1.92 o 
  -5   5  10       89.66       84.92      3.71 o 
  -3   5  10        0.43        5.47      2.06 o 
  -1   5  10        2.68       -0.83      1.73 o 
   1   5  10        1.77       17.54      2.61 o 
   3   5  10       94.76      154.42      5.13 o 
   5   5  10        0.19        0.64      2.02 o 
   7   5  10       41.94       54.67      3.57 o 
   9   5  10        0.42       -0.96      2.12 o 
  11   5  10        0.32       -1.80      1.80 o 
  13   5  10        0.98        0.97      3.61 o 
  15   5  10        1.24       -0.68      2.03 o 
 -18   6  10        1.01        1.86      1.73 o 
 -16   6  10        9.12        2.20      1.23 o 
 -14   6  10        2.29       -0.08      1.63 o 
 -12   6  10       30.79       36.54      1.99 o 
 -10   6  10       55.65       55.42      2.36 o 
  -8   6  10       99.96      107.00      3.98 o 
  -6   6  10        0.43       -1.60      1.60 o 
  -4   6  10        5.85       15.09      3.13 o 
  -2   6  10        1.70       -0.79      1.65 o 
   0   6  10        7.05        5.59      1.52 o 
   2   6  10        2.12       -0.05      1.56 o 
   4   6  10        8.54       19.71      2.54 o 
   6   6  10        1.71        8.82      2.88 o 
 -35   1  11       60.51       56.54      3.92 o 
 -33   1  11        2.71        5.33      2.30 o 
 -31   1  11        6.73        7.42      2.84 o 
 -29   1  11       97.91       93.84      5.30 o 
 -27   1  11      515.34      508.32     11.05 o 
 -25   1  11       42.13       21.65      3.76 o 
 -23   1  11      631.52      559.50     15.61 o 
 -21   1  11      297.25      382.32     10.74 o 
 -19   1  11       13.84       14.74      3.21 o 
 -17   1  11     2679.84     2807.31     53.69 o 
 -15   1  11        3.62        0.90      3.92 o 
 -13   1  11      294.62      391.55      9.94 o 
 -11   1  11      516.57      486.01     12.09 o 
  -9   1  11       20.71       17.49      3.19 o 
  -7   1  11     1859.38     1789.99     32.90 o 
  -5   1  11      597.07      473.87     13.18 o 
  -3   1  11      669.56      746.73     21.10 o 
  -1   1  11     1044.67      953.42     24.93 o 
   1   1  11       22.14       12.88      4.79 o 
   3   1  11      256.54      322.62     16.27 o 
   5   1  11        0.26        3.39      4.79 o 
   7   1  11       25.62       22.43      3.75 o 
   9   1  11      147.73      149.11     14.92 o 
  11   1  11      101.33       94.22     14.92 o 
  13   1  11       51.38       59.67      9.49 o 
  15   1  11       16.02       13.41      3.00 o 
  17   1  11       30.61       24.52      3.59 o 
  19   1  11       24.71       37.02      3.92 o 
  21   1  11       35.22       37.16      4.24 o 
  23   1  11        1.84        1.08      4.75 o 
 -34   2  11       90.19       77.06     13.56 o 
 -32   2  11        3.02        4.07      2.88 o 
 -30   2  11       40.60       30.05      3.92 o 
 -28   2  11        5.48        2.71      2.71 o 
 -26   2  11       11.69        3.10      2.62 o 
 -24   2  11     1338.28     1256.94     20.00 o 
 -22   2  11      454.43      435.70     17.57 o 
 -20   2  11       68.47       60.12      7.78 o 
 -18   2  11      634.02      557.59     13.95 o 
 -16   2  11        2.14        2.53      2.96 o 
 -14   2  11        7.32        4.89      2.96 o 
 -12   2  11      172.37       92.64      5.03 o 
 -10   2  11      112.81      103.72      7.75 o 
  -8   2  11       13.35       22.88      5.21 o 
  -6   2  11        6.35       11.53      4.79 o 
  -4   2  11      367.68      414.79     15.80 o 
  -2   2  11       18.74       10.17      4.79 o 
   0   2  11      317.71      363.90     14.84 o 
   2   2  11     1040.17     1162.11     31.19 o 
   4   2  11        6.44       -1.10      2.93 o 
   6   2  11        1.48       -2.03      3.84 o 
   8   2  11       29.04       74.59     10.85 o 
  10   2  11      101.75       92.23     10.85 o 
  12   2  11        3.58        2.39      2.14 o 
  14   2  11      285.31      290.25      5.79 o 
  16   2  11        1.25        0.14      1.97 o 
  18   2  11        0.05       -2.00      2.00 o 
  20   2  11       15.34       17.49      2.74 o 
  22   2  11       44.39       53.09      4.11 o 
 -33   3  11       10.61        5.42      4.07 o 
 -31   3  11       76.63       80.22      5.75 o 
 -29   3  11       12.27       14.38      3.84 o 
 -27   3  11      391.18      363.87     10.30 o 
 -25   3  11      404.93      405.67     11.55 o 
 -23   3  11      115.96      122.45      6.26 o 
 -21   3  11      240.04      244.33      8.35 o 
 -19   3  11       49.93       55.09      8.51 o 
 -17   3  11      712.62      663.37     16.48 o 
 -15   3  11       78.49       75.89      5.46 o 
 -13   3  11      129.74      121.28      5.77 o 
 -11   3  11       59.08       46.56      6.93 o 
  -9   3  11      242.73      166.57      8.43 o 
  -7   3  11        5.91        3.16      2.96 o 
  -5   3  11      482.49      484.02     11.92 o 
  -3   3  11       12.54        4.57      2.89 o 
  -1   3  11      630.23      570.68     15.60 o 
   1   3  11       65.58       58.44      6.71 o 
   3   3  11      251.52      257.47     11.96 o 
   5   3  11       25.86       32.61      5.75 o 
   7   3  11      175.11      130.43      7.83 o 
   9   3  11      130.57      152.51      4.28 o 
  11   3  11      273.99      293.39      5.82 o 
  13   3  11        2.81       -1.97      1.97 o 
  15   3  11      175.11      177.29      5.49 o 
  17   3  11       18.29        9.27      2.00 o 
  19   3  11       27.54       38.67      2.37 o 
  21   3  11        0.09        1.60      1.46 o 
 -30   4  11       57.86       58.28      7.46 o 
 -28   4  11        1.57        5.42      2.88 o 
 -26   4  11       39.31       51.82      4.28 o 
 -24   4  11       88.89       78.15      4.11 o 
 -22   4  11       67.93       75.68      4.57 o 
 -20   4  11      128.93      129.85      3.84 o 
 -18   4  11      158.77      175.21      4.32 o 
 -16   4  11       38.50       42.00      2.54 o 
 -14   4  11       10.91        6.32      1.89 o 
 -12   4  11       49.17       45.40      3.86 o 
 -10   4  11       48.80       47.42      5.16 o 
  -8   4  11      267.10      289.34      9.88 o 
  -6   4  11      210.78      175.58      8.37 o 
  -4   4  11      829.63      779.56     35.94 o 
  -2   4  11      170.80      207.20      8.36 o 
   0   4  11     1369.94     1414.80     20.23 o 
   2   4  11        2.71        4.62      3.06 o 
   4   4  11      608.41      519.79      8.48 o 
   6   4  11      492.79      515.93      7.79 o 
   8   4  11      137.47      171.13      4.98 o 
  10   4  11        3.70        4.38      1.87 o 
  12   4  11        0.05       -1.50      1.97 o 
  14   4  11        2.63        8.38      2.16 o 
  16   4  11        4.93        3.68      1.97 o 
  18   4  11        1.66        0.34      2.48 o 
 -25   5  11        1.50        2.26      1.57 o 
 -23   5  11        0.25       -0.27      2.16 o 
 -21   5  11        6.25        3.87      1.88 o 
 -19   5  11        3.88        6.72      1.87 o 
 -17   5  11        0.59        2.34      1.70 o 
 -15   5  11        3.49        4.15      2.13 o 
 -13   5  11        0.38        1.36      1.83 o 
 -11   5  11       29.93       23.82      2.49 o 
  -9   5  11       29.05       18.39      2.73 o 
  -7   5  11       17.04       12.57      2.91 o 
  -5   5  11      118.88      137.53      4.75 o 
  -3   5  11       34.30       60.15      3.25 o 
  -1   5  11       19.51        1.65      2.01 o 
   1   5  11       56.53       84.83      3.71 o 
   3   5  11       67.39       82.74      4.60 o 
   5   5  11       79.87       89.69      4.48 o 
   7   5  11       14.33       14.76      2.47 o 
   9   5  11       20.24       23.27      2.69 o 
  11   5  11       11.19        4.75      2.88 o 
  13   5  11        0.01        0.00      1.92 o 
 -18   6  11       42.60       69.90      3.84 o 
 -16   6  11        0.07        0.34      1.05 o 
 -14   6  11        1.06        4.49      1.38 o 
 -12   6  11       25.68       26.20      2.84 o 
 -10   6  11        7.44        6.33      2.08 o 
  -8   6  11        5.19        2.71      1.78 o 
  -6   6  11       21.46       20.02      2.94 o 
  -4   6  11      103.90       89.24      4.11 o 
  -2   6  11        9.81       16.09      1.79 o 
   0   6  11       22.87       10.17      2.88 o 
   2   6  11        1.34       -0.68      2.03 o 
   4   6  11        0.60        1.36      2.71 o 
 -36   0  12        0.57       -2.71      2.71 o 
 -34   0  12       93.62      101.62     14.92 o 
 -32   0  12      235.28      268.49      9.58 o 
 -30   0  12        8.81        8.52      3.34 o 
 -28   0  12       66.10       68.62      5.08 o 
 -26   0  12      122.92      146.61      7.28 o 
 -24   0  12      620.51      745.91     29.84 o 
 -22   0  12        7.56       -1.36      4.51 o 
 -20   0  12        2.57        1.90      4.51 o 
 -18   0  12       38.11       45.21      6.77 o 
 -16   0  12      593.76      588.59     33.90 o 
 -14   0  12      964.00     1019.86     46.11 o 
 -12   0  12     1861.76     2480.49     89.51 o 
 -10   0  12     1937.35     2023.96     46.92 o 
  -8   0  12     3412.90     3278.24     70.06 o 
  -6   0  12    11222.69    11332.94    213.76 o 
  -4   0  12       19.15       20.34      6.78 o 
  -2   0  12      519.15      385.16     20.34 o 
   0   0  12     2103.84     2259.43     65.10 o 
   2   0  12     3752.15     3132.82     86.80 o 
   4   0  12        1.74        9.49      8.14 o 
   6   0  12     1994.92     1745.02     40.69 o 
   8   0  12      202.71      188.51     14.92 o 
  10   0  12      192.91      143.76     14.92 o 
  12   0  12     3435.78     3039.24     84.08 o 
  14   0  12      372.10      337.65     11.39 o 
  16   0  12     1041.07     1085.64     23.02 o 
  18   0  12        1.43        2.71      4.07 o 
  20   0  12        5.96       24.41      5.42 o 
  22   0  12        0.75        0.00      2.71 o 
 -35   1  12       44.54       57.11      3.92 o 
 -33   1  12        1.33       -0.90      2.22 o 
 -31   1  12       11.55       12.15      2.84 o 
 -29   1  12        4.70        2.82      2.48 o 
 -27   1  12      140.39      173.36      7.70 o 
 -25   1  12       33.77       34.81      3.68 o 
 -23   1  12       80.49       89.01      8.75 o 
 -21   1  12      704.65      721.08     16.40 o 
 -19   1  12        0.84       -1.54      2.69 o 
 -17   1  12       19.60       35.37      4.81 o 
 -15   1  12      274.44      285.00     12.37 o 
 -13   1  12       54.36       32.60      4.14 o 
 -11   1  12      231.51      207.73      8.17 o 
  -9   1  12      517.71      435.60     12.14 o 
  -7   1  12      103.30       69.03      8.92 o 
  -5   1  12       21.96        9.95      4.24 o 
  -3   1  12      205.46      244.23     11.96 o 
  -1   1  12        2.31        6.78      4.24 o 
   1   1  12      923.37      952.05     36.62 o 
   3   1  12      215.85      244.51     11.96 o 
   5   1  12      278.75      250.44      9.40 o 
   7   1  12        1.11        2.71      5.42 o 
   9   1  12     1281.98     1181.81     31.19 o 
  11   1  12      143.29      142.40     13.56 o 
  13   1  12      173.00      201.51      6.65 o 
  15   1  12       47.53       37.02      3.92 o 
  17   1  12       35.92       31.57      4.24 o 
  19   1  12        4.02        4.52      2.35 o 
  21   1  12        3.66        3.39      2.88 o 
  23   1  12        2.79        0.68      3.39 o 
 -34   2  12       21.04       27.30      4.75 o 
 -32   2  12        2.68        0.00      5.42 o 
 -30   2  12        6.83        8.82      3.84 o 
 -28   2  12       45.01       41.09      4.03 o 
 -26   2  12       52.14       51.17      4.21 o 
 -24   2  12      102.86      112.29      5.22 o 
 -22   2  12       92.14       83.67      9.07 o 
 -20   2  12       69.69       88.83      8.79 o 
 -18   2  12     1394.87     1318.13     23.91 o 
 -16   2  12       37.97       24.62      3.57 o 
 -14   2  12      334.80      313.61      7.96 o 
 -12   2  12       77.80       43.93      3.97 o 
 -10   2  12       29.28       38.81      5.88 o 
  -8   2  12       21.50       20.34      5.75 o 
  -6   2  12        1.83        3.62      4.24 o 
  -4   2  12     2658.05     2673.52     65.10 o 
  -2   2  12      262.15      280.93      8.93 o 
   0   2  12     1363.47     1457.14     23.95 o 
   2   2  12       29.45       22.81      3.86 o 
   4   2  12       19.08       29.30      5.75 o 
   6   2  12      820.52      791.72     21.56 o 
   8   2  12      334.90      346.82     13.88 o 
  10   2  12      327.58      283.77      6.66 o 
  12   2  12      200.46      192.73      5.72 o 
  14   2  12       68.72       51.06      4.11 o 
  16   2  12       23.11       40.80      3.13 o 
  18   2  12        0.03       -2.35      2.35 o 
  20   2  12        2.24       -1.73      1.73 o 
  22   2  12        1.81        2.03      2.03 o 
 -33   3  12       12.94       16.50      2.35 o 
 -31   3  12        0.84       -2.03      2.88 o 
 -29   3  12      352.15      370.93     11.51 o 
 -27   3  12        6.51       12.71      3.47 o 
 -25   3  12       82.21       76.12      5.88 o 
 -23   3  12     1451.99     1549.26     23.79 o 
 -21   3  12        1.73        1.78      3.15 o 
 -19   3  12        0.94        2.78      3.72 o 
 -17   3  12       44.39       45.66      5.81 o 
 -15   3  12        5.99        5.67      2.78 o 
 -13   3  12        0.10        0.76      2.96 o 
 -11   3  12      134.85       86.76      6.26 o 
  -9   3  12     3595.76     3254.79     44.15 o 
  -7   3  12      207.02      206.53      9.90 o 
  -5   3  12      392.19      448.69     13.51 o 
  -3   3  12      117.69      104.43      7.47 o 
  -1   3  12       41.55       38.51      5.08 o 
   1   3  12       44.75       42.83      6.18 o 
   3   3  12      568.98      572.66     18.14 o 
   5   3  12        3.26       -6.78      6.78 o 
   7   3  12      266.20      236.06      7.04 o 
   9   3  12      276.39      225.31      6.42 o 
  11   3  12        3.86        8.73      2.62 o 
  13   3  12       33.54       38.86      3.13 o 
  15   3  12        8.77       21.10      4.31 o 
  17   3  12        0.58       -1.85      1.85 o 
  19   3  12        0.33        3.05      1.73 o 
 -30   4  12        0.21        4.07      1.92 o 
 -28   4  12        1.53        4.07      2.88 o 
 -26   4  12       12.48        6.41      2.93 o 
 -24   4  12        7.94        9.39      2.48 o 
 -22   4  12       64.38       68.63      4.69 o 
 -20   4  12       68.09       83.12      3.48 o 
 -18   4  12      156.81      198.80      5.41 o 
 -16   4  12      139.82      140.16      5.30 o 
 -14   4  12      224.37      199.89      5.63 o 
 -12   4  12      140.32      135.35      4.93 o 
 -10   4  12      168.13      235.21      5.34 o 
  -8   4  12      144.33       83.53      3.41 o 
  -6   4  12      371.92      276.25      5.48 o 
  -4   4  12       81.88       76.28      3.48 o 
  -2   4  12      107.45       79.85      4.73 o 
   0   4  12      149.38      176.75      6.15 o 
   2   4  12        3.09       -2.33      2.33 o 
   4   4  12       63.01       75.09      4.20 o 
   6   4  12      148.81      162.25      4.67 o 
   8   4  12        1.87        4.02      1.94 o 
  10   4  12        0.12        7.30      1.72 o 
  12   4  12       93.12       68.57      3.98 o 
  14   4  12       17.84       38.22      3.57 o 
  16   4  12       19.43       15.52      3.37 o 
 -25   5  12        0.21        2.03      1.36 o 
 -23   5  12       10.52       15.90      2.79 o 
 -21   5  12        0.27        0.36      2.16 o 
 -19   5  12       21.99       29.04      2.58 o 
 -17   5  12        6.52       12.81      1.91 o 
 -15   5  12       88.13       82.95      3.50 o 
 -13   5  12       54.81       61.61      3.04 o 
 -11   5  12        0.00        3.41      1.87 o 
  -9   5  12        5.49        8.32      1.87 o 
  -7   5  12       14.73       12.33      2.33 o 
  -5   5  12        7.13        2.91      2.02 o 
  -3   5  12       17.93       14.62      3.13 o 
  -1   5  12        0.88       -2.58      2.58 o 
   1   5  12       44.38       76.34      4.11 o 
   3   5  12       24.39        7.38      2.69 o 
   5   5  12        5.26        5.80      2.58 o 
   7   5  12       35.90       35.75      4.06 o 
   9   5  12        0.47       -0.58      2.05 o 
  11   5  12        4.25        3.39      1.92 o 
 -16   6  12        5.77        0.68      2.03 o 
 -14   6  12       73.71       78.66      3.52 o 
 -12   6  12       26.46       29.83      1.75 o 
 -10   6  12        0.14       -0.83      1.38 o 
  -8   6  12        9.36       13.26      1.97 o 
  -6   6  12      120.31      115.80      6.78 o 
  -4   6  12       78.25       81.37      6.78 o 
  -2   6  12       50.12       57.71      3.84 o 
   0   6  12        2.39        2.03      2.03 o 
   2   6  12        8.66        3.39      2.03 o 
 -35   1  13       13.29       14.04      2.35 o 
 -33   1  13        6.71        5.67      3.78 o 
 -31   1  13        0.52       -2.00      2.00 o 
 -29   1  13       57.23       62.08      3.85 o 
 -27   1  13       51.91       49.72      3.67 o 
 -25   1  13       87.41       73.22      4.29 o 
 -23   1  13      324.89      310.72     13.43 o 
 -21   1  13       31.98       32.66      4.81 o 
 -19   1  13       60.90       41.38      8.47 o 
 -17   1  13      104.36      104.31      8.37 o 
 -15   1  13      386.72      317.24     13.40 o 
 -13   1  13      126.16      126.22      9.13 o 
 -11   1  13      151.26      215.54      8.86 o 
  -9   1  13      401.50      374.04     11.40 o 
  -7   1  13      144.85      123.90      7.37 o 
  -5   1  13     1191.49     1237.51     37.30 o 
  -3   1  13     2015.41     2105.36     62.39 o 
  -1   1  13      336.78      300.74     14.38 o 
   1   1  13      238.82      212.02      9.05 o 
   3   1  13      791.25      779.66     16.95 o 
   5   1  13      615.01      501.91     13.31 o 
   7   1  13     2946.95     2945.08     75.95 o 
   9   1  13      195.75      240.05     17.63 o 
  11   1  13      261.16      233.98      7.66 o 
  13   1  13        5.10       -1.70      2.38 o 
  15   1  13        0.75       -2.71      3.20 o 
  17   1  13       38.81       37.28      3.92 o 
  19   1  13        3.17        3.62      2.35 o 
  21   1  13        7.35        5.70      2.26 o 
 -34   2  13        3.64        2.03      2.88 o 
 -32   2  13       17.30       23.16      3.17 o 
 -30   2  13       50.50       54.26      4.48 o 
 -28   2  13       13.88       12.99      2.84 o 
 -26   2  13        2.51        9.64      2.84 o 
 -24   2  13      333.71      348.39      8.30 o 
 -22   2  13       69.48       75.60      6.26 o 
 -20   2  13      535.32      504.09     22.38 o 
 -18   2  13      111.39      123.27      9.20 o 
 -16   2  13      202.05      225.56      8.17 o 
 -14   2  13      248.11      215.64      9.17 o 
 -12   2  13       47.19       59.47      5.68 o 
 -10   2  13        0.51        2.14      2.98 o 
  -8   2  13      684.55      607.87     13.90 o 
  -6   2  13       54.75       70.06      5.30 o 
  -4   2  13        0.92        1.81      3.52 o 
  -2   2  13        0.83        2.40      3.59 o 
   0   2  13        4.47        2.13      3.34 o 
   2   2  13       16.51       12.88      4.79 o 
   4   2  13      277.72      314.73     13.43 o 
   6   2  13      868.26      848.70     23.02 o 
   8   2  13        0.34        4.85      2.16 o 
  10   2  13        1.37        0.94      2.28 o 
  12   2  13        9.00        9.44      2.36 o 
  14   2  13        0.40        0.78      2.02 o 
  16   2  13       52.18       69.49      3.86 o 
  18   2  13       36.28       48.51      6.64 o 
  20   2  13        0.56       -0.17      1.73 o 
 -33   3  13        0.29        1.36      2.71 o 
 -31   3  13       77.63       68.03      3.92 o 
 -29   3  13       45.01       53.04      8.35 o 
 -27   3  13      219.27      245.34     11.53 o 
 -25   3  13      196.74      189.04     10.35 o 
 -23   3  13      101.39       91.85      6.26 o 
 -21   3  13       60.56       63.92      4.26 o 
 -19   3  13       22.06       12.67      2.41 o 
 -17   3  13        6.05        4.74      3.36 o 
 -15   3  13      154.58      125.13      7.41 o 
 -13   3  13       33.16       24.98      3.98 o 
 -11   3  13      156.18      174.08      8.09 o 
  -9   3  13       63.80       82.28      7.89 o 
  -7   3  13      103.31      122.50     11.08 o 
  -5   3  13      382.13      384.34     14.90 o 
  -3   3  13        4.33        6.71      3.76 o 
  -1   3  13        2.15       10.49      4.28 o 
   1   3  13       52.39       47.30      6.18 o 
   3   3  13      419.39      387.87      7.78 o 
   5   3  13       25.24       26.60      2.84 o 
   7   3  13      697.17      721.53      9.90 o 
   9   3  13        0.50       -1.78      1.78 o 
  11   3  13      256.45      246.44      5.86 o 
  13   3  13        0.54        0.08      2.00 o 
  15   3  13        0.00        1.81      2.35 o 
  17   3  13        0.91        0.00      1.73 o 
 -28   4  13       47.26       42.09      3.84 o 
 -26   4  13       55.11       46.73      3.76 o 
 -24   4  13        7.22        4.82      2.38 o 
 -22   4  13      151.74      166.30      6.19 o 
 -20   4  13        0.07       -0.95      2.81 o 
 -18   4  13        2.82        1.60      2.28 o 
 -16   4  13       70.88       77.33      4.15 o 
 -14   4  13       63.29       74.83      7.17 o 
 -12   4  13        6.16        9.90      2.68 o 
 -10   4  13       42.01       43.21      4.84 o 
  -8   4  13        4.46        7.46      3.05 o 
  -6   4  13       62.26       61.45      3.54 o 
  -4   4  13      323.61      314.82      6.67 o 
  -2   4  13       90.50      114.77      4.31 o 
   0   4  13       10.09        8.70      2.28 o 
   2   4  13       18.73       26.92      3.24 o 
   4   4  13        4.92        1.42      2.02 o 
   6   4  13      163.49      160.85      4.82 o 
   8   4  13       76.04       63.32      3.74 o 
  10   4  13       31.58       15.96      3.24 o 
  12   4  13       19.60       24.45      2.79 o 
  14   4  13        1.93        1.02      1.73 o 
 -23   5  13        1.17        0.86      1.46 o 
 -21   5  13        1.31       -1.02      2.03 o 
 -19   5  13       26.85       30.32      3.13 o 
 -17   5  13       18.00       17.91      3.72 o 
 -15   5  13        1.80        1.99      2.16 o 
 -13   5  13        0.68        1.24      2.65 o 
 -11   5  13       31.93       38.00      2.48 o 
  -9   5  13       65.37       50.23      3.68 o 
  -7   5  13        8.68       16.92      2.84 o 
  -5   5  13       14.84       35.66      4.31 o 
  -3   5  13        2.88        4.26      3.25 o 
  -1   5  13        2.02        1.90      2.79 o 
   1   5  13       27.75       35.20      3.76 o 
   3   5  13       23.96       39.52      4.75 o 
   5   5  13        8.00       18.53      2.88 o 
   7   5  13       11.90        8.14      2.88 o 
   9   5  13        1.95       -0.68      1.92 o 
 -12   6  13        7.43        6.01      1.97 o 
 -10   6  13        1.86       10.46      1.97 o 
  -8   6  13        0.19        4.07      2.71 o 
  -6   6  13       52.05       77.75     10.85 o 
  -4   6  13       23.97       37.50      3.25 o 
  -2   6  13        7.27        8.14      3.39 o 
 -36   0  14       20.07       18.99      4.07 o 
 -34   0  14      149.89      150.23      7.46 o 
 -32   0  14        0.11        0.62      2.54 o 
 -30   0  14      843.14      816.21     19.55 o 
 -28   0  14       14.43       19.11      3.59 o 
 -26   0  14       50.90       38.92      5.98 o 
 -24   0  14        3.24        2.32      3.34 o 
 -22   0  14      530.16      613.00     27.12 o 
 -20   0  14        0.21        1.90      4.51 o 
 -18   0  14        0.64        2.71      4.51 o 
 -16   0  14      119.39      160.67     17.63 o 
 -14   0  14      757.14      741.49     23.33 o 
 -12   0  14     1031.53     1055.12     50.18 o 
 -10   0  14     8477.85     8255.18    259.03 o 
  -8   0  14      368.62      352.61     25.77 o 
  -6   0  14     1934.63     2160.43     82.73 o 
  -4   0  14       92.73       67.81     13.56 o 
  -2   0  14        8.68        2.71      8.14 o 
   0   0  14      341.36      356.28     14.29 o 
   2   0  14       53.43       58.32      9.49 o 
   4   0  14        0.53       10.85      6.78 o 
   6   0  14     1245.77     1164.98     40.69 o 
   8   0  14      984.86      869.72     21.81 o 
  10   0  14       11.60       12.66      4.24 o 
  12   0  14       15.05       12.36      4.75 o 
  14   0  14       12.04        7.46      3.84 o 
  16   0  14       15.53       14.61      4.75 o 
  18   0  14       43.04       54.25      6.78 o 
  20   0  14        3.41        2.71      2.71 o 
 -35   1  14        0.66        0.00      1.57 o 
 -33   1  14       15.01       13.31      4.74 o 
 -31   1  14        6.51       10.27      2.33 o 
 -29   1  14       30.71       25.46      2.65 o 
 -27   1  14       89.24       79.64      4.04 o 
 -25   1  14      230.15      206.52      8.64 o 
 -23   1  14        6.20        4.07      2.62 o 
 -21   1  14       22.45       48.82      9.49 o 
 -19   1  14      229.36      191.06     11.47 o 
 -17   1  14      397.59      366.65     14.13 o 
 -15   1  14       23.00        9.56      4.57 o 
 -13   1  14      733.30      677.32     16.17 o 
 -11   1  14      200.79      207.59     11.75 o 
  -9   1  14       75.55       54.19      4.67 o 
  -7   1  14      231.01      205.10      8.66 o 
  -5   1  14      671.29      683.04     17.11 o 
  -3   1  14       30.29       64.52      5.17 o 
  -1   1  14      159.68      161.03     10.04 o 
   1   1  14      168.08      193.94     10.55 o 
   3   1  14      922.45      843.74     18.01 o 
   5   1  14       60.28       52.89      9.49 o 
   7   1  14        0.42        2.71      6.78 o 
   9   1  14      346.71      327.58      7.41 o 
  11   1  14       68.89       65.49      4.05 o 
  13   1  14       33.84       26.71      3.59 o 
  15   1  14        5.87        3.62      4.90 o 
  17   1  14       11.65        6.15      3.69 o 
  19   1  14        5.81        7.23      2.35 o 
 -34   2  14        1.35        4.07      4.07 o 
 -32   2  14       21.32       25.09      4.07 o 
 -30   2  14       43.45       44.86      3.53 o 
 -28   2  14       86.20       86.63      4.19 o 
 -26   2  14       70.19       76.30      3.93 o 
 -24   2  14      297.46      329.32      8.03 o 
 -22   2  14      360.71      308.45      7.07 o 
 -20   2  14      742.99      739.07     17.31 o 
 -18   2  14      130.40      136.16      8.54 o 
 -16   2  14       11.16        7.31      4.31 o 
 -14   2  14      431.26      406.78     14.37 o 
 -12   2  14      189.70      196.98     10.16 o 
 -10   2  14      714.57      698.09     18.82 o 
  -8   2  14        2.83       -1.96      3.09 o 
  -6   2  14      700.66      709.99     21.90 o 
  -4   2  14       32.55       30.56      5.60 o 
  -2   2  14        2.37        3.52      3.76 o 
   0   2  14        3.59        3.32      6.78 o 
   2   2  14        0.35        5.79      5.21 o 
   4   2  14      133.78       85.00     14.92 o 
   6   2  14       48.21       50.40      2.86 o 
   8   2  14      186.19      165.01      4.92 o 
  10   2  14        6.05       30.76      3.34 o 
  12   2  14       35.96       45.96      3.21 o 
  14   2  14        0.24       -1.28      1.90 o 
  16   2  14        0.86       -4.88      7.46 o 
  18   2  14        4.29       -0.54      2.71 o 
 -31   3  14      212.16      180.89      5.48 o 
 -29   3  14      270.41      245.98      7.05 o 
 -27   3  14      168.47      172.92      7.67 o 
 -25   3  14        0.05        0.00      2.88 o 
 -23   3  14       57.80       67.37      4.21 o 
 -21   3  14      393.09      394.14      7.94 o 
 -19   3  14      467.44      498.04      8.27 o 
 -17   3  14       30.41       27.78      2.84 o 
 -15   3  14      291.87      329.21      8.34 o 
 -13   3  14       58.92       41.87      6.99 o 
 -11   3  14       14.02        6.35      4.28 o 
  -9   3  14      376.30      453.90     13.78 o 
  -7   3  14     1576.37     1797.83     38.83 o 
  -5   3  14       14.37        9.56      4.28 o 
  -3   3  14        1.57        2.95      4.13 o 
  -1   3  14       62.61       69.26      4.48 o 
   1   3  14       64.66       67.02      3.52 o 
   3   3  14       22.57       30.16      2.98 o 
   5   3  14      104.17      157.72      5.46 o 
   7   3  14      119.62      150.93      4.64 o 
   9   3  14        8.03       13.50      3.23 o 
  11   3  14       92.64       79.96      3.63 o 
  13   3  14        0.39       -1.36      2.03 o 
  15   3  14        3.13        6.59      1.97 o 
 -28   4  14       60.45       46.15      3.84 o 
 -26   4  14        6.01       12.28      2.88 o 
 -24   4  14       79.13       76.78      3.79 o 
 -22   4  14       29.48       31.50      2.88 o 
 -20   4  14        6.86        7.79      2.68 o 
 -18   4  14      107.91      104.63      4.21 o 
 -16   4  14        1.93        6.02      2.24 o 
 -14   4  14       83.97       76.63      4.56 o 
 -12   4  14       17.36       37.17      3.62 o 
 -10   4  14       53.23       86.75      5.00 o 
  -8   4  14       20.28       44.68      3.12 o 
  -6   4  14      328.96      422.76      7.70 o 
  -4   4  14       77.26      125.18      4.41 o 
  -2   4  14        1.00        2.68      1.87 o 
   0   4  14        4.08       10.75      2.41 o 
   2   4  14      241.62      321.93      7.39 o 
   4   4  14       75.40       88.19      3.80 o 
   6   4  14       19.22       17.35      2.28 o 
   8   4  14        2.93        5.24      2.35 o 
  10   4  14        3.45        0.00      2.88 o 
  12   4  14        4.00        6.97      1.97 o 
 -23   5  14        2.31        3.50      3.06 o 
 -21   5  14        8.13       17.35      2.35 o 
 -19   5  14       13.88       15.40      2.35 o 
 -17   5  14       33.32       32.28      3.13 o 
 -15   5  14        1.47        2.71      2.56 o 
 -13   5  14       32.94       29.12      2.92 o 
 -11   5  14        7.37        7.16      2.00 o 
  -9   5  14       12.74        5.98      3.47 o 
  -7   5  14       88.63       59.61      3.13 o 
  -5   5  14        3.32        2.44      2.16 o 
  -3   5  14       65.15       88.86      4.92 o 
  -1   5  14       18.69       11.62      4.07 o 
   1   5  14       27.53       33.90      3.84 o 
   3   5  14       26.21       29.90      3.84 o 
   5   5  14       22.99       23.37      2.88 o 
   7   5  14        1.57        1.36      2.71 o 
 -35   1  15       45.00       42.04      5.42 o 
 -33   1  15       15.92       12.25      2.35 o 
 -31   1  15        2.52        3.74      2.54 o 
 -29   1  15        1.03        0.61      1.97 o 
 -27   1  15       46.54       40.22      4.11 o 
 -25   1  15       36.38       49.56      3.85 o 
 -23   1  15        4.04        4.39      2.33 o 
 -21   1  15      325.19      288.61     13.56 o 
 -19   1  15       41.18       35.26      8.14 o 
 -17   1  15      158.58      130.17      9.70 o 
 -15   1  15     1392.62     1288.59     29.61 o 
 -13   1  15      360.95      345.38     11.75 o 
 -11   1  15      168.04      140.85      8.29 o 
  -9   1  15      161.05      116.93      8.46 o 
  -7   1  15       25.84       21.38      5.37 o 
  -5   1  15       71.66       49.86      6.17 o 
  -3   1  15       10.67        0.68      3.84 o 
  -1   1  15      550.19      503.94     16.30 o 
   1   1  15      506.65      478.06     16.30 o 
   3   1  15      101.27       77.30     10.85 o 
   5   1  15     1576.49     1435.65     29.17 o 
   7   1  15       60.22       52.92      4.21 o 
   9   1  15      364.72      347.39      7.64 o 
  11   1  15        0.00        2.50      2.48 o 
  13   1  15        0.25        0.68      2.79 o 
  15   1  15       34.26       25.94      4.75 o 
  17   1  15        0.73       -0.51      1.73 o 
 -34   2  15        0.54       -2.71      2.71 o 
 -32   2  15       78.36       78.46      6.10 o 
 -30   2  15        2.94        3.58      2.54 o 
 -28   2  15       21.52       13.92      2.84 o 
 -26   2  15      296.35      315.90      7.20 o 
 -24   2  15       74.79       69.09      4.75 o 
 -22   2  15      206.86      204.54      6.11 o 
 -20   2  15      115.90      102.04      4.67 o 
 -18   2  15        5.52       -0.52      2.93 o 
 -16   2  15       40.78       35.26      6.51 o 
 -14   2  15       62.39       64.40      6.96 o 
 -12   2  15      289.92      299.10     12.96 o 
 -10   2  15      497.26      455.94     15.19 o 
  -8   2  15      149.04      170.57      8.57 o 
  -6   2  15       55.85       75.95      6.68 o 
  -4   2  15      128.73       96.27      7.47 o 
  -2   2  15      113.07      122.54      9.16 o 
   0   2  15      269.84      281.75     25.77 o 
   2   2  15      249.50      245.50      6.92 o 
   4   2  15       10.19        8.24      2.17 o 
   6   2  15        4.66        5.54      2.11 o 
   8   2  15        1.44        3.06      1.94 o 
  10   2  15       14.18       16.39      2.35 o 
  12   2  15        8.32       11.22      2.20 o 
  14   2  15        1.49        5.88      2.35 o 
  16   2  15        5.10        1.08      2.26 o 
 -31   3  15       82.84       82.73      7.46 o 
 -29   3  15        0.31        0.27      2.26 o 
 -27   3  15       11.12        7.19      2.79 o 
 -25   3  15       13.08       25.56      3.89 o 
 -23   3  15       16.55       13.79      2.84 o 
 -21   3  15       31.42       26.66      2.90 o 
 -19   3  15        1.47       -0.87      1.98 o 
 -17   3  15      257.18      301.53      7.07 o 
 -15   3  15      800.37      642.95     10.69 o 
 -13   3  15        6.89        4.87      3.13 o 
 -11   3  15      608.51      596.87      9.65 o 
  -9   3  15       43.77       38.09      3.23 o 
  -7   3  15      470.33      476.95      8.53 o 
  -5   3  15       28.35       20.04      2.78 o 
  -3   3  15      387.39      373.45      7.40 o 
  -1   3  15        7.11        0.98      1.89 o 
   1   3  15        0.26        0.06      2.93 o 
   3   3  15       16.05       35.30      2.72 o 
   5   3  15        0.03       -0.75      1.89 o 
   7   3  15       33.28       33.80      2.84 o 
   9   3  15       83.91       61.07      3.27 o 
  11   3  15        1.57        6.51      2.16 o 
  13   3  15        2.45        1.74      2.33 o 
 -26   4  15       29.90       35.23      4.75 o 
 -24   4  15        3.66        8.14      2.88 o 
 -22   4  15        8.45       10.85      2.30 o 
 -20   4  15       92.05      110.68      9.79 o 
 -18   4  15       75.90       68.66      4.07 o 
 -16   4  15       66.52       61.21      4.31 o 
 -14   4  15        1.28        2.78      2.58 o 
 -12   4  15       63.88       40.87      3.79 o 
 -10   4  15      166.69      115.17      4.99 o 
  -8   4  15       35.73       53.25      3.67 o 
  -6   4  15       57.25       68.16      3.54 o 
  -4   4  15        0.62        1.63      1.79 o 
  -2   4  15        0.08       -0.98      1.92 o 
   0   4  15        6.42        7.16      2.14 o 
   2   4  15      140.12      142.48      4.76 o 
   4   4  15        0.00        0.26      1.88 o 
   6   4  15       12.64       10.07      2.30 o 
   8   4  15       38.32       33.24      3.84 o 
  10   4  15        9.00        4.07      1.92 o 
 -21   5  15       11.19       10.28      2.69 o 
 -19   5  15        2.69        0.39      2.65 o 
 -17   5  15        6.07        4.07      2.56 o 
 -15   5  15       46.16       58.32      3.92 o 
 -13   5  15       11.30       10.88      2.88 o 
 -11   5  15        1.10       -1.81      2.35 o 
  -9   5  15       18.43       27.97      2.71 o 
  -7   5  15       31.76       58.30      2.88 o 
  -5   5  15        6.10        1.70      2.03 o 
  -3   5  15       91.04      107.82      5.75 o 
  -1   5  15        3.99       10.17      2.88 o 
   1   5  15       11.13       10.85      2.88 o 
   3   5  15        0.24        1.36      1.92 o 
 -34   0  16       38.65       42.04      3.84 o 
 -32   0  16      147.41      147.30      6.71 o 
 -30   0  16      120.53      107.81      5.71 o 
 -28   0  16       67.40       75.31      5.27 o 
 -26   0  16       51.92       37.97      4.39 o 
 -24   0  16      112.09      132.28     10.70 o 
 -22   0  16        8.96       13.74      5.39 o 
 -20   0  16      286.24      311.66     10.02 o 
 -18   0  16      272.96      303.79     18.99 o 
 -16   0  16       32.84       74.26     13.56 o 
 -14   0  16     1243.70     1044.27     51.54 o 
 -12   0  16       94.46       78.66     16.27 o 
 -10   0  16       29.11       13.56      9.49 o 
  -8   0  16      168.37      237.33     24.41 o 
  -6   0  16     1364.52     1212.44     56.96 o 
  -4   0  16      743.45      811.01     44.75 o 
   0   0  16       18.98       47.47      9.49 o 
   2   0  16        5.82       17.63      8.14 o 
   4   0  16       15.43        5.04      3.74 o 
   6   0  16      569.44      487.45     15.25 o 
   8   0  16      151.55      145.11     12.21 o 
  10   0  16        2.27        0.00      5.42 o 
  12   0  16       84.86       71.88      8.14 o 
  14   0  16       14.93       32.34      7.46 o 
  16   0  16        9.90       23.58      6.10 o 
 -33   1  16      146.83      160.13      6.71 o 
 -31   1  16        3.00        1.81      2.35 o 
 -29   1  16        0.16       -1.13      2.54 o 
 -27   1  16        0.71       -2.22      2.22 o 
 -25   1  16        0.10       -2.12      2.12 o 
 -23   1  16      130.05      134.81      5.75 o 
 -21   1  16      196.63      214.97      6.26 o 
 -19   1  16       22.49        5.00      2.84 o 
 -17   1  16       41.37       42.04      9.49 o 
 -15   1  16      206.67      179.02     16.27 o 
 -13   1  16       48.74       50.52      6.00 o 
 -11   1  16       15.47       15.36      4.92 o 
  -9   1  16      529.47      498.01     15.70 o 
  -7   1  16       27.64       14.79      5.09 o 
  -5   1  16      190.05      222.96     14.92 o 
  -3   1  16       32.48       50.63      7.46 o 
  -1   1  16      565.28      481.76     16.95 o 
   1   1  16      118.07      129.21      6.68 o 
   3   1  16     1319.66     1294.43     19.55 o 
   5   1  16      178.59      178.25      6.84 o 
   7   1  16      482.36      572.23     11.44 o 
   9   1  16        1.93        2.28      2.84 o 
  11   1  16        6.21        6.24      3.39 o 
  13   1  16        0.76        3.62      2.98 o 
  15   1  16       10.73       21.26      3.25 o 
 -32   2  16       32.08       40.73      3.84 o 
 -30   2  16        0.36        0.00      2.35 o 
 -28   2  16      122.95      115.63      4.89 o 
 -26   2  16       12.09        3.86      2.48 o 
 -24   2  16        0.39        5.14      4.31 o 
 -22   2  16        0.01       -2.03      2.18 o 
 -20   2  16       83.98       52.77      3.81 o 
 -18   2  16       66.27       54.75      3.81 o 
 -16   2  16       64.76       69.21      4.05 o 
 -14   2  16      314.06      340.41     20.34 o 
 -12   2  16      430.14      480.32     18.14 o 
 -10   2  16        2.64       -2.98      4.51 o 
  -8   2  16      159.62      186.68      9.84 o 
  -6   2  16       62.38       66.56      7.67 o 
  -4   2  16      190.41      174.40     11.51 o 
  -2   2  16      172.77      175.96      5.60 o 
   0   2  16     3748.35     3759.64     56.05 o 
   2   2  16      199.67      188.86      9.05 o 
   4   2  16      894.48      867.05     12.26 o 
   6   2  16       16.12       19.22      2.34 o 
   8   2  16        0.12       -0.65      1.85 o 
  10   2  16        8.52        3.91      1.92 o 
  12   2  16        2.93        0.90      2.35 o 
  14   2  16        0.62        0.00      2.26 o 
 -29   3  16       55.87       45.12      4.07 o 
 -27   3  16      257.85      288.87     12.21 o 
 -25   3  16       24.65       34.94      3.76 o 
 -23   3  16       27.21       18.99      3.34 o 
 -21   3  16        8.69        5.33      3.34 o 
 -19   3  16       64.70       89.43      5.48 o 
 -17   3  16      235.82      206.02      5.84 o 
 -15   3  16       17.10        2.98      2.60 o 
 -13   3  16       17.25       18.94      2.65 o 
 -11   3  16       13.74       20.35      3.34 o 
  -9   3  16      287.63      302.26      6.73 o 
  -7   3  16        9.54        5.13      2.36 o 
  -5   3  16       11.87       20.49      2.66 o 
  -3   3  16       37.70       29.52      2.92 o 
  -1   3  16       15.42       16.76      2.81 o 
   1   3  16        1.04        0.81      1.89 o 
   3   3  16       10.91       21.93      2.27 o 
   5   3  16      167.31      184.80      5.28 o 
   7   3  16      147.17      164.39      4.53 o 
   9   3  16        4.46        1.36      2.03 o 
  11   3  16        0.33       -0.27      1.60 o 
 -26   4  16       34.36       37.98      3.39 o 
 -24   4  16        0.01       -1.36      1.92 o 
 -22   4  16        5.07       -0.34      2.03 o 
 -20   4  16       28.15       25.54      2.71 o 
 -18   4  16       30.70       24.72      2.71 o 
 -16   4  16        8.07        8.59      3.13 o 
 -14   4  16        6.69        0.48      2.58 o 
 -12   4  16        1.55        4.47      2.75 o 
 -10   4  16        0.22        0.53      2.39 o 
  -8   4  16       96.47       69.61      3.93 o 
  -6   4  16        4.62        9.94      2.20 o 
  -4   4  16      112.05      131.63      4.00 o 
  -2   4  16        6.27        8.26      2.02 o 
   0   4  16        3.42        6.86      1.88 o 
   2   4  16       20.85       37.49      3.07 o 
   4   4  16       30.77       22.30      2.79 o 
   6   4  16        2.34        0.51      1.73 o 
   8   4  16        0.73       -0.68      3.39 o 
 -19   5  16        3.90        1.81      1.57 o 
 -17   5  16        2.77        3.49      1.97 o 
 -15   5  16       11.05        8.14      2.35 o 
 -13   5  16       14.87       20.30      2.57 o 
 -11   5  16       21.13       32.03      4.03 o 
  -9   5  16        0.34        2.32      2.97 o 
  -7   5  16        4.51        5.88      2.35 o 
  -5   5  16        7.01       15.27      2.79 o 
  -3   5  16       15.69        9.49      2.88 o 
  -1   5  16       19.57       18.99      2.88 o 
   1   5  16       42.94       36.67      2.88 o 
 -33   1  17        7.58        3.39      2.88 o 
 -31   1  17       20.91       26.35      3.65 o 
 -29   1  17       39.44       30.71      6.32 o 
 -27   1  17       14.05       12.49      2.84 o 
 -25   1  17        1.66        1.48      2.33 o 
 -23   1  17        0.20        1.43      2.43 o 
 -21   1  17        2.01        1.19      2.26 o 
 -19   1  17        1.42        1.53      2.52 o 
 -17   1  17      723.86      706.74     16.32 o 
 -15   1  17      444.72      440.55     10.08 o 
 -13   1  17      914.10      891.02     33.90 o 
 -11   1  17      127.80      120.47     11.53 o 
  -9   1  17        0.44       -5.42      5.42 o 
  -7   1  17       36.11       12.21      8.14 o 
  -5   1  17       85.11       92.22     12.21 o 
  -3   1  17       97.74       77.48      4.16 o 
  -1   1  17      130.75      139.08      6.05 o 
   1   1  17      451.82      405.24      9.39 o 
   3   1  17       53.19       78.21      4.77 o 
   5   1  17       13.39       22.23      4.31 o 
   7   1  17       10.44        6.28      2.84 o 
   9   1  17        8.91        2.44      2.79 o 
  11   1  17        0.56       -1.36      2.88 o 
  13   1  17        9.26        5.88      2.98 o 
 -32   2  17        2.76        2.03      1.92 o 
 -30   2  17        0.40       -1.55      3.88 o 
 -28   2  17       12.33       11.59      2.54 o 
 -26   2  17       17.32       21.41      2.84 o 
 -24   2  17       91.20       96.86      4.89 o 
 -22   2  17      146.83      174.26      6.37 o 
 -20   2  17        0.49        1.41      2.18 o 
 -18   2  17       34.07       36.77      3.43 o 
 -16   2  17      182.53      204.71      7.83 o 
 -14   2  17      364.18      371.68      7.99 o 
 -12   2  17       10.99       12.94      2.50 o 
 -10   2  17        7.79       10.87      2.39 o 
  -8   2  17        0.02        4.09      1.99 o 
  -6   2  17       19.38       15.50      2.72 o 
  -4   2  17      250.70      227.35      5.92 o 
  -2   2  17      630.03      679.25     11.82 o 
   0   2  17       41.52       41.21      4.42 o 
   2   2  17      121.70      121.87      5.28 o 
   4   2  17        2.57       -1.64      2.08 o 
   6   2  17       23.14       30.39      2.78 o 
   8   2  17       32.72       40.46      3.03 o 
  10   2  17        2.82        4.07      2.35 o 
  12   2  17        0.06        0.97      1.97 o 
 -29   3  17       57.07       42.99      3.84 o 
 -27   3  17       36.41       32.55      4.75 o 
 -25   3  17       19.24       18.70      4.07 o 
 -23   3  17       17.01       20.61      3.34 o 
 -21   3  17       15.33       16.25      3.34 o 
 -19   3  17       48.03       45.24      4.28 o 
 -17   3  17       68.80       76.06      3.93 o 
 -15   3  17        0.66       -2.08      2.08 o 
 -13   3  17       72.33      106.37      4.19 o 
 -11   3  17      107.70      131.84      4.80 o 
  -9   3  17        8.08       12.02      2.55 o 
  -7   3  17       56.47       62.48      3.54 o 
  -5   3  17       52.14       69.38      5.31 o 
  -3   3  17       77.08       66.86      3.93 o 
  -1   3  17       22.37       21.08      2.88 o 
   1   3  17        0.06        2.29      2.26 o 
   3   3  17        1.79       -0.19      1.88 o 
   5   3  17        3.49       -0.59      1.67 o 
   7   3  17       18.59       10.29      2.43 o 
   9   3  17       18.80       25.05      2.16 o 
 -24   4  17       31.26       31.90      4.07 o 
 -22   4  17       78.37       80.95      3.39 o 
 -20   4  17        7.18        4.72      2.94 o 
 -18   4  17        6.30        5.09      2.03 o 
 -16   4  17       68.37       70.06      4.39 o 
 -14   4  17       30.76       30.25      2.75 o 
 -12   4  17        0.75        3.55      2.05 o 
 -10   4  17       72.76       87.67      4.70 o 
  -8   4  17        1.42       -0.86      1.83 o 
  -6   4  17        8.99       10.67      3.41 o 
  -4   4  17        5.15       14.16      3.00 o 
  -2   4  17       23.25       32.08      4.27 o 
   0   4  17        0.01        1.96      1.78 o 
   2   4  17        1.38        8.14      2.35 o 
   4   4  17        0.35        3.68      1.97 o 
   6   4  17        1.92       -0.68      2.03 o 
 -15   5  17        3.53       11.50      2.40 o 
 -13   5  17       13.32       21.07      2.39 o 
 -11   5  17        0.05        2.03      1.92 o 
  -9   5  17        0.11       -1.36      2.71 o 
  -7   5  17        0.80       -1.36      2.71 o 
 -32   0  18        0.86       -1.92      1.92 o 
 -30   0  18        0.67        2.71      5.42 o 
 -28   0  18      271.20      278.35      8.26 o 
 -26   0  18       15.22       21.65      4.49 o 
 -24   0  18       29.43       36.55      4.13 o 
 -22   0  18       15.08       10.85      6.10 o 
 -20   0  18       94.22      124.02      7.05 o 
 -18   0  18       72.59       59.73      9.49 o 
 -16   0  18      484.47      428.12     13.43 o 
 -14   0  18        2.57        0.97      7.46 o 
 -12   0  18       69.67       73.86      6.78 o 
 -10   0  18        7.57        2.03      3.84 o 
  -8   0  18        8.35       14.92      5.42 o 
  -6   0  18       28.40       35.26      6.78 o 
  -4   0  18      224.56      178.41      9.07 o 
  -2   0  18      386.99      377.80     12.36 o 
   0   0  18       27.85       21.15      4.79 o 
   2   0  18      209.72      215.65     12.79 o 
   4   0  18       33.25       23.37      4.79 o 
   6   0  18       95.27      126.13     10.85 o 
   8   0  18       96.73      108.50      9.49 o 
  10   0  18        4.66        9.49      4.07 o 
  12   0  18       12.80       24.41      4.07 o 
 -31   1  18        5.52        4.07      2.35 o 
 -29   1  18        3.07        3.16      2.98 o 
 -27   1  18        0.02        0.81      2.16 o 
 -25   1  18      102.47       90.39      4.19 o 
 -23   1  18      251.85      265.38      6.72 o 
 -21   1  18        2.15        0.65      2.18 o 
 -19   1  18       78.74       78.14      4.19 o 
 -17   1  18      116.49      119.26      7.24 o 
 -15   1  18        2.76        5.76      2.94 o 
 -13   1  18       78.18       96.90      5.36 o 
 -11   1  18      261.13      267.34      8.21 o 
  -9   1  18      458.83      458.44      9.17 o 
  -7   1  18      107.74      116.02      5.15 o 
  -5   1  18       21.32       26.20      6.85 o 
  -3   1  18      100.74       95.62      5.23 o 
  -1   1  18       11.35        6.90      4.50 o 
   1   1  18      259.07      271.91      9.79 o 
   3   1  18       12.35       18.60      3.09 o 
   5   1  18       31.20       32.14      3.29 o 
   7   1  18       39.89       51.11      3.68 o 
   9   1  18        1.26        4.97      3.62 o 
  11   1  18        1.59       -0.81      2.26 o 
 -30   2  18        0.27        0.19      1.97 o 
 -28   2  18        0.62        3.62      2.35 o 
 -26   2  18        8.06        4.14      1.90 o 
 -24   2  18       50.53       47.65      3.53 o 
 -22   2  18      768.08      703.09     12.63 o 
 -20   2  18      136.46      113.36      8.76 o 
 -18   2  18     1542.10     1599.57     27.05 o 
 -16   2  18       16.55       16.86      3.50 o 
 -14   2  18       47.16       59.22      4.31 o 
 -12   2  18       17.00       14.62      2.41 o 
 -10   2  18       49.26       47.30      3.43 o 
  -8   2  18       19.76       25.45      2.73 o 
  -6   2  18       48.47       59.40      3.57 o 
  -4   2  18      394.20      409.13     14.87 o 
  -2   2  18      356.10      375.09      8.31 o 
   0   2  18      210.23      194.54      6.22 o 
   2   2  18      240.87      211.28      7.02 o 
   4   2  18       27.83       37.41      2.78 o 
   6   2  18       14.30       17.53      2.52 o 
   8   2  18        1.79        0.00      2.03 o 
  10   2  18        6.16        4.07      2.88 o 
 -27   3  18        8.46        7.32      4.07 o 
 -25   3  18        5.40        9.49      2.88 o 
 -23   3  18        3.65        3.39      2.88 o 
 -21   3  18       18.41       18.36      3.34 o 
 -19   3  18        3.58        8.68      2.79 o 
 -17   3  18       46.22       28.09      2.83 o 
 -15   3  18      185.41      201.37      5.01 o 
 -13   3  18      145.18      158.32      5.20 o 
 -11   3  18       11.91       21.60      2.74 o 
  -9   3  18      227.73      254.75      5.83 o 
  -7   3  18       39.39       50.55      3.52 o 
  -5   3  18       38.63       47.58      3.79 o 
  -3   3  18        5.30        6.60      2.42 o 
  -1   3  18        0.36       -1.36      2.12 o 
   1   3  18       30.34       28.67      2.74 o 
   3   3  18        1.18       -2.35      2.35 o 
   5   3  18        3.40        4.37      1.78 o 
   7   3  18        1.05       -0.17      1.73 o 
 -22   4  18        0.62        2.03      2.03 o 
 -20   4  18        2.33        1.73      1.46 o 
 -18   4  18        4.50       13.90      2.35 o 
 -16   4  18       16.81       28.48      3.20 o 
 -14   4  18      154.82      212.34      6.26 o 
 -12   4  18        0.40        1.81      2.35 o 
 -10   4  18        2.12        2.03      2.88 o 
  -8   4  18        3.71        3.16      2.35 o 
  -6   4  18       12.24       29.55      3.84 o 
  -4   4  18        2.00        5.42      4.07 o 
  -2   4  18       12.13       21.92      3.39 o 
   0   4  18        0.05        0.54      4.07 o 
   2   4  18       14.75        9.49      4.07 o 
 -31   1  19        0.17       -0.90      1.70 o 
 -29   1  19        0.08       -0.90      2.35 o 
 -27   1  19       24.23       21.79      3.13 o 
 -25   1  19        1.30        1.47      1.95 o 
 -23   1  19      137.31      128.15      4.81 o 
 -21   1  19        6.29        0.08      2.12 o 
 -19   1  19       21.89       18.07      3.00 o 
 -17   1  19        3.60        3.69      3.92 o 
 -15   1  19       30.92       51.07      3.98 o 
 -13   1  19       26.30       27.49      3.43 o 
 -11   1  19       24.53       25.34      3.53 o 
  -9   1  19      207.07      215.48      8.12 o 
  -7   1  19      391.86      388.13      8.93 o 
  -5   1  19       45.08       34.98      5.01 o 
  -3   1  19      519.78      467.05     11.94 o 
  -1   1  19        9.33       15.97      6.64 o 
   1   1  19       15.35       23.07      3.09 o 
   3   1  19       49.82       43.16      3.62 o 
   5   1  19       22.70       23.69      3.13 o 
   7   1  19        5.11        9.04      2.35 o 
   9   1  19        2.54       -0.54      2.26 o 
 -28   2  19       13.84        8.14      4.07 o 
 -26   2  19        1.55        0.00      2.88 o 
 -24   2  19       34.00       42.68      4.13 o 
 -22   2  19       18.30        7.75      3.34 o 
 -20   2  19      260.25      331.27     11.51 o 
 -18   2  19        6.84       12.50      3.58 o 
 -16   2  19      111.73      126.09      7.02 o 
 -14   2  19      102.63      112.61     10.24 o 
 -12   2  19       41.81       56.69      3.58 o 
 -10   2  19        0.92        0.14      2.08 o 
  -8   2  19       87.07       77.17      3.84 o 
  -6   2  19      131.64      152.39      6.25 o 
  -4   2  19      406.23      444.18      8.67 o 
  -2   2  19       48.52       41.27      3.36 o 
   0   2  19       27.88       41.16      4.02 o 
   2   2  19       44.20       50.09      4.11 o 
   4   2  19       16.87       14.72      2.48 o 
   6   2  19        1.55       -1.60      1.60 o 
   8   2  19        1.49       -0.17      1.73 o 
 -25   3  19        4.17        6.78      3.39 o 
 -23   3  19        2.73        2.71      2.88 o 
 -21   3  19        6.93        4.75      3.39 o 
 -19   3  19       37.44       41.66      3.34 o 
 -17   3  19       13.71       12.82      2.02 o 
 -15   3  19       23.89       20.18      2.50 o 
 -13   3  19       53.37       40.42      2.96 o 
 -11   3  19       87.25       74.69      4.53 o 
  -9   3  19      183.90      206.60      6.15 o 
  -7   3  19      175.13      181.60      6.09 o 
  -5   3  19        9.85        3.67      2.40 o 
  -3   3  19       57.06       41.01      4.70 o 
  -1   3  19       10.28       13.29      4.86 o 
   1   3  19        0.08       -1.76      1.76 o 
   3   3  19       14.82       23.04      2.88 o 
   5   3  19       32.23       37.40      3.25 o 
 -20   4  19        1.69        4.07      2.71 o 
 -18   4  19        0.02        2.03      2.03 o 
 -16   4  19       11.51        8.68      2.26 o 
 -14   4  19        5.45        6.78      3.39 o 
 -12   4  19        2.21        3.39      2.88 o 
 -10   4  19       24.93       25.28      3.25 o 
  -8   4  19        0.27        0.68      2.88 o 
  -6   4  19        4.92        4.75      2.88 o 
  -4   4  19        1.83       -1.92      1.92 o 
  -2   4  19        0.05        0.68      1.92 o 
 -30   0  20        1.25       -1.36      2.71 o 
 -28   0  20       29.03       25.77      5.42 o 
 -26   0  20       51.54       78.66      8.14 o 
 -24   0  20      283.58      307.86     14.92 o 
 -22   0  20        3.99        4.84      4.07 o 
 -20   0  20       23.20       31.98      7.46 o 
 -18   0  20        7.94       18.31      4.79 o 
 -16   0  20      267.09      286.32     10.55 o 
 -14   0  20       71.52       45.46     10.85 o 
 -12   0  20       40.67       60.72      5.75 o 
 -10   0  20        3.22        9.49      5.42 o 
  -8   0  20      225.38      207.50     13.56 o 
  -6   0  20       87.05       85.44      9.49 o 
  -4   0  20      148.86      185.17      9.49 o 
  -2   0  20        5.31       17.11      3.84 o 
   0   0  20       99.07       72.72      5.75 o 
   2   0  20       43.31       43.40      4.79 o 
   4   0  20        0.17       -4.07      4.07 o 
   6   0  20       23.54       20.34      4.07 o 
   8   0  20        0.00        4.07      4.07 o 
 -29   1  20       18.35       19.08      2.88 o 
 -27   1  20       46.68       54.93      4.79 o 
 -25   1  20        6.51        8.51      2.64 o 
 -23   1  20      147.09      165.17      5.69 o 
 -21   1  20      218.05      252.89      7.06 o 
 -19   1  20        8.54        9.30      3.34 o 
 -17   1  20        0.57       -0.39      3.34 o 
 -15   1  20       11.86        3.50      4.11 o 
 -13   1  20       47.05       56.42      4.37 o 
 -11   1  20        1.92        2.03      3.68 o 
  -9   1  20        2.86        2.71      3.52 o 
  -7   1  20       25.36       33.59      6.17 o 
  -5   1  20       49.51       42.85      3.92 o 
  -3   1  20      163.83      146.08      5.42 o 
  -1   1  20        9.93        6.97      3.39 o 
   1   1  20      221.73      234.09      8.76 o 
   3   1  20       11.49       18.58      3.13 o 
   5   1  20       34.77       53.40      3.92 o 
   7   1  20        8.89       20.70      2.88 o 
 -26   2  20      155.12      138.87      9.49 o 
 -24   2  20        7.41       16.27      5.42 o 
 -22   2  20      101.90      128.90      6.71 o 
 -20   2  20      396.29      437.64     10.81 o 
 -18   2  20       54.55       63.31      4.92 o 
 -16   2  20       24.76       29.35      4.91 o 
 -14   2  20       52.86       56.16      4.92 o 
 -12   2  20       38.13       52.33      3.79 o 
 -10   2  20        0.06        0.56      2.12 o 
  -8   2  20      248.00      244.43      8.58 o 
  -6   2  20      232.15      223.81      7.28 o 
  -4   2  20        6.04        0.72      3.33 o 
  -2   2  20       85.98       72.61      4.70 o 
   0   2  20        6.94        3.16      2.35 o 
   2   2  20       11.38       14.92      3.20 o 
   4   2  20       22.20       17.49      4.76 o 
 -23   3  20        3.40        8.41      2.26 o 
 -21   3  20       10.11        9.49      2.88 o 
 -19   3  20       22.09       23.35      2.79 o 
 -17   3  20        1.08        3.01      1.78 o 
 -15   3  20       13.55       17.73      2.30 o 
 -13   3  20        8.52        5.42      2.35 o 
 -11   3  20       76.31       82.88      4.13 o 
  -9   3  20      170.97      189.31      7.67 o 
  -7   3  20        5.82        2.03      2.88 o 
  -5   3  20        0.06       -2.26      3.62 o 
  -3   3  20       54.65       74.29      3.92 o 
  -1   3  20       39.78       50.64      3.34 o 
   1   3  20       23.93       20.40      2.35 o 
 -14   4  20        3.46        5.42      2.71 o 
 -12   4  20       30.53       35.26      4.07 o 
 -10   4  20        6.92       14.92      4.07 o 
 -27   1  21       12.45       15.27      4.75 o 
 -25   1  21      344.17      339.19      9.59 o 
 -23   1  21      124.78      137.90     11.41 o 
 -21   1  21       16.74        7.36      3.25 o 
 -19   1  21       30.34       40.80      7.38 o 
 -17   1  21       26.14       27.73      3.53 o 
 -15   1  21        0.57        2.96      3.25 o 
 -13   1  21       26.07       29.61      3.92 o 
 -11   1  21       19.10       16.51      5.17 o 
  -9   1  21       68.09       68.29      4.70 o 
  -7   1  21       19.38       15.02      2.48 o 
  -5   1  21       18.35       20.26      2.48 o 
  -3   1  21       50.48       56.51      5.21 o 
  -1   1  21       36.40       35.31      3.84 o 
   1   1  21        5.25        4.52      2.35 o 
   3   1  21        0.11       -0.97      1.97 o 
 -24   2  21        1.43        5.42      2.88 o 
 -22   2  21        9.15       15.80      4.07 o 
 -20   2  21      212.29      241.41      8.63 o 
 -18   2  21        3.94       -1.36      4.07 o 
 -16   2  21        2.21        2.03      2.88 o 
 -14   2  21        0.21       -2.88      2.88 o 
 -12   2  21        1.21        5.42      2.35 o 
 -10   2  21       79.64       84.54      3.98 o 
  -8   2  21       65.74       62.41      4.13 o 
  -6   2  21        8.01        5.88      2.35 o 
  -4   2  21       40.66       49.83      3.92 o 
  -2   2  21        3.21        1.81      2.35 o 
   0   2  21        0.00        3.29      1.97 o 
   2   2  21        0.87       -1.36      1.92 o 
 -19   3  21       12.80        7.69      2.35 o 
 -17   3  21       59.16       59.94      3.77 o 
 -15   3  21       29.40       29.19      2.16 o 
 -13   3  21      133.26      136.98      9.49 o 
 -11   3  21       36.75       38.95      3.84 o 
  -9   3  21        0.00        0.27      2.26 o 
  -7   3  21        6.04        1.63      2.26 o 
  -5   3  21       47.69       33.07      4.35 o 
  -3   3  21        2.26        5.70      2.26 o 
 -26   0  22        3.41        0.00      2.71 o 
 -24   0  22        7.09        2.71      4.07 o 
 -22   0  22       28.01       23.75      3.84 o 
 -20   0  22       12.63       12.92      2.88 o 
 -18   0  22       10.93       16.75      8.14 o 
 -16   0  22        0.66        0.00      4.07 o 
 -14   0  22        8.13        6.78      4.07 o 
 -12   0  22       11.69       18.99      5.42 o 
 -10   0  22      392.36      378.38     16.27 o 
  -8   0  22        8.51        6.78      4.07 o 
  -6   0  22        6.90       -2.71      4.07 o 
  -4   0  22        0.12       -2.71      4.07 o 
  -2   0  22       10.58       17.63      3.39 o 
   0   0  22       85.96      117.99      8.14 o 
 -25   1  22        8.19       10.17      2.88 o 
 -23   1  22       16.20       13.70      2.88 o 
 -21   1  22       69.12       84.39     12.88 o 
 -19   1  22        0.00        4.07      5.42 o 
 -17   1  22       14.54        8.14      2.35 o 
 -15   1  22       12.64        8.51      2.64 o 
 -13   1  22        0.57        0.45      2.35 o 
 -11   1  22        3.13        9.55      4.17 o 
  -9   1  22       13.84       16.09      2.79 o 
  -7   1  22       23.87       14.12      2.16 o 
  -5   1  22       58.53       59.48      3.92 o 
  -3   1  22        4.47        3.80      2.26 o 
  -1   1  22       50.24       41.41      5.42 o 
 -22   2  22        2.09        0.68      1.92 o 
 -20   2  22        0.75        3.39      3.39 o 
 -18   2  22       10.16       13.56      2.88 o 
 -16   2  22        0.32        1.08      4.75 o 
 -14   2  22        0.86        2.71      2.88 o 
 -12   2  22       48.76       41.91      4.75 o 
 -10   2  22       26.81       20.60      3.01 o 
  -8   2  22        4.20        4.07      1.97 o 
  -6   2  22       21.40       13.82      2.35 o 
  -4   2  22        7.45        2.91      1.97 o 
 -21   1  23        1.30        6.10      2.88 o 
 -19   1  23        9.17        8.82      2.88 o 
 -17   1  23       28.03       29.96      3.13 o 
 -15   1  23       54.80       51.33      3.34 o 
 -13   1  23        0.51        1.36      2.35 o 
 -11   1  23       25.53       15.25      2.35 o 
  -9   1  23        0.03       -0.58      1.97 o 
  -7   1  23       67.27       65.95      4.79 o 
  -5   1  23        5.63        4.07      4.07 o 
 -14   2  23        6.06        2.71      2.71 o 
 -12   2  23       97.19       89.51      6.78 o 
 -10   2  23       22.70       23.06      4.07 o 
 -14   0  24        0.00        1.36      2.71 o 
                                                 
